# Supplementary material for: Chaetoglobosin A induces apoptosis in T-24 human bladder cancer cells through oxidative stress and MAPK/PI3K-AKT-mTOR pathway
Source: PeerJ. 2025 Mar 31;13:e19085. doi: 10.7717/peerj.19085 (PMC11967413; doi:10.7717/peerj.19085)
Supplement: Supplemental Information 2 [file peerj-13-19085-s002.zip › Chaetoglobosin A induces T-24 apoptosis in human bladder cancer/3.apoptosis/07-Jun-2022.wsp]

<?xml version="1.0" encoding="UTF-8"?>
 <Workspace version="20.0"  modDate="Tue Jun 07 17:57:13 CST 2022"  clientTimestamp="1654595833813"  flowJoVersion="10.6.2"  drawRowBorders="1"  drawColumnBorders="1"  hideCompNodes="1"  curGroup="All Samples"  groupPaneHeight="-1"  xmlns:xsi="http://www.w3.org/2001/XMLSchema-instance"  xmlns:gating="http://www.isac-net.org/std/Gating-ML/v2.0/gating"  xmlns:transforms="http://www.isac-net.org/std/Gating-ML/v2.0/transformations"  xmlns:data-type="http://www.isac-net.org/std/Gating-ML/v2.0/datatypes"  xsi:schemaLocation="http://www.isac-net.org/std/Gating-ML/v2.0/gating http://www.isac-net.org/std/Gating-ML/v2.0/gating/Gating-ML.v2.0.xsd http://www.isac-net.org/std/Gating-ML/v2.0/transformations http://www.isac-net.org/std/Gating-ML/v2.0/gating/Transformations.v2.0.xsd http://www.isac-net.org/std/Gating-ML/v2.0/datatypes http://www.isac-net.org/std/Gating-ML/v2.0/gating/DataTypes.v2.0.xsd "  nonAutoSaveFileName="file:/C:/Users/SJ/Desktop/07-Jun-2022.wsp" >
   <WindowPosition x="822"  y="133"  width="600"  height="720"  displayed="1"  panelState="" />
   <TextTraits font="SansSerif"  size="11"  name=""  style="plain"  color="#000000"  background="#00ffffff"  just="left" />
   <Columns>
     <TColumn width="294" >
       <Property key="fj.appnode.prop.name" />
     </TColumn>
     <TColumn width="135" >
       <Property key="fj.appnode.prop.statistic" />
     </TColumn>
     <TColumn width="134" >
       <Property key="fj.appnode.prop.ncells" />
     </TColumn>
   </Columns>
   <Matrices/>
   <Cytometers>
     <Cytometer name="BD_ANALOG"  cyt="FACSCalibur"  useFCS3="1"  extraNegs="0"  widthBasis="-10"  linMin="0"  logMin="1"  linMax="1024"  logMax="10000"  linearRescale="1"  logRescale="1"  linFromKW="1"  logFromKW="1"  useGain="0"  useTransform="0"  transformType="LOG"  manufacturer=""  serialnumber=""  homepage="workspaces-and-samples/flowjo-and-your-cytometer/ws-cytometer-bd/"  icon="bd.PNG" >
       <LinParams>
         <Param>time</Param>
       </LinParams>
       <LogParams/>
       <FilterParams/>
       <TransformStore/>
     </Cytometer>
   </Cytometers>
   <Groups>
     <GroupNode name="All Samples"  annotation=""  owningGroup="All Samples"  expanded="1"  sortPriority="10"  count="-1" >
       <Graph smoothing="0"  backColor="#ffffff"  foreColor="#000000"  type="Pseudocolor"  fast="1" >
         <Axis dimension="x"  name=""  label=""  auto="auto" />
         <Axis dimension="y"  name=""  label=""  auto="auto" />
         <GraphSettings level="5%"  smoothingHighResolution="1"  contourHighResolution="1"  histogramSmoothingCount="0"  graphResolution="256"  showOutliers="0"  drawLargeDots="0"  dotsToDraw="8000"  tint="le.chartfill.tinted.40"  lineWeight="le.lineweight.normal"  lineStyle="le.linestyle.solid" />
         <GraphEnvironment showGrid="0"  showAxes="tnlTNL"  showGates="1"  showFreqOnPlots="1"  showGateNameOnPlots="1"  showMedians="0"  showUncomped="0"  addEventParam="0"  lastYAxisName="" >
           <TextTraits font="SansSerif"  size="11"  name="Labels"  style="plain"  color="#000000"  background="#00ffffff"  just="left" />
           <TextTraits font="SansSerif"  size="11"  name="LayoutGates"  style="plain"  color="#000000"  background="#00ffffff"  just="left" />
           <TextTraits font="SansSerif"  size="9"  name="Numbers"  style="plain"  color="#000000"  background="#00ffffff"  just="left" />
           <TextTraits font="SansSerif"  size="9"  name="Legend"  style="plain"  color="#000000"  background="#00ffffff"  just="left" />
         </GraphEnvironment>
       </Graph>
       <Subpopulations>
         <Population name="Lymphocytes"  annotation=""  owningGroup="All Samples"  expanded="1"  sortPriority="10"  count="9303" >
           <Graph smoothing="0"  backColor="#ffffff"  foreColor="#000000"  heatMapStatParameter="FL1-H"  type="Pseudocolor"  fast="1" >
             <Axis dimension="x"  name="FL1-H"  label=""  auto="auto" />
             <Axis dimension="y"  name="FL2-H"  label=""  auto="auto" />
             <GraphSettings level="5%"  smoothingHighResolution="1"  contourHighResolution="1"  histogramSmoothingCount="0"  graphResolution="256"  showOutliers="0"  drawLargeDots="0"  dotsToDraw="8000"  tint="le.chartfill.tinted.40"  lineWeight="le.lineweight.normal"  lineStyle="le.linestyle.solid" />
             <GraphEnvironment showGrid="0"  showAxes="tnlTNL"  showGates="1"  showFreqOnPlots="1"  showGateNameOnPlots="1"  showMedians="0"  showUncomped="0"  addEventParam="0"  lastYAxisName="" >
               <TextTraits font="SansSerif"  size="11"  name="Labels"  style="plain"  color="#000000"  background="#00ffffff"  just="left" />
               <TextTraits font="SansSerif"  size="11"  name="LayoutGates"  style="plain"  color="#000000"  background="#00ffffff"  just="left" />
               <TextTraits font="SansSerif"  size="9"  name="Numbers"  style="plain"  color="#000000"  background="#00ffffff"  just="left" />
               <TextTraits font="SansSerif"  size="9"  name="Legend"  style="plain"  color="#000000"  background="#00ffffff"  just="left" />
               <WindowPosition x="925"  y="256"  width="390"  height="582"  displayed="1"  panelState="---" />
             </GraphEnvironment>
           </Graph>
           <Gate gating:id="ID1171735910" >
             <gating:PolygonGate eventsInside="1"  annoOffsetX="-42"  annoOffsetY="0"  tint="#000000"  isTinted="0"  lineWeight="Normal"  userDefined="1"  quadId="-1"  gateResolution="256" >
               <gating:dimension>
                 <data-type:fcs-dimension data-type:name="FSC-H" />
               </gating:dimension>
               <gating:dimension>
                 <data-type:fcs-dimension data-type:name="SSC-H" />
               </gating:dimension>
               <gating:vertex>
                 <gating:coordinate data-type:value="86.0504201681" />
                 <gating:coordinate data-type:value="1028.785046729" />
               </gating:vertex>
               <gating:vertex>
                 <gating:coordinate data-type:value="21.512605042" />
                 <gating:coordinate data-type:value="669.9065420561" />
               </gating:vertex>
               <gating:vertex>
                 <gating:coordinate data-type:value="55.9327731092" />
                 <gating:coordinate data-type:value="464.1495327103" />
               </gating:vertex>
               <gating:vertex>
                 <gating:coordinate data-type:value="111.8655462185" />
                 <gating:coordinate data-type:value="181.8317757009" />
               </gating:vertex>
               <gating:vertex>
                 <gating:coordinate data-type:value="129.0756302521" />
                 <gating:coordinate data-type:value="105.2710280374" />
               </gating:vertex>
               <gating:vertex>
                 <gating:coordinate data-type:value="228.0336134454" />
                 <gating:coordinate data-type:value="124.4112149533" />
               </gating:vertex>
               <gating:vertex>
                 <gating:coordinate data-type:value="301.1764705882" />
                 <gating:coordinate data-type:value="110.0560747664" />
               </gating:vertex>
               <gating:vertex>
                 <gating:coordinate data-type:value="395.8319327731" />
                 <gating:coordinate data-type:value="119.6261682243" />
               </gating:vertex>
               <gating:vertex>
                 <gating:coordinate data-type:value="486.1848739496" />
                 <gating:coordinate data-type:value="153.1214953271" />
               </gating:vertex>
               <gating:vertex>
                 <gating:coordinate data-type:value="512" />
                 <gating:coordinate data-type:value="205.7570093458" />
               </gating:vertex>
               <gating:vertex>
                 <gating:coordinate data-type:value="546.4201680672" />
                 <gating:coordinate data-type:value="325.3831775701" />
               </gating:vertex>
               <gating:vertex>
                 <gating:coordinate data-type:value="546.4201680672" />
                 <gating:coordinate data-type:value="449.7943925234" />
               </gating:vertex>
               <gating:vertex>
                 <gating:coordinate data-type:value="718.5210084034" />
                 <gating:coordinate data-type:value="990.5046728972" />
               </gating:vertex>
               <gating:vertex>
                 <gating:coordinate data-type:value="404.4369747899" />
                 <gating:coordinate data-type:value="1047.9252336449" />
               </gating:vertex>
             </gating:PolygonGate>
           </Gate>
         </Population>
         <Population name="Q1: FITC- , PI+"  annotation=""  owningGroup="All Samples"  expanded="1"  sortPriority="10"  count="50" >
           <Graph smoothing="0"  backColor="#ffffff"  foreColor="#000000"  heatMapStatParameter="FL1-H"  type="Pseudocolor"  fast="1" >
             <Axis dimension="x"  name="FL1-H"  label=""  auto="auto" />
             <Axis dimension="y"  name="FL2-H"  label=""  auto="auto" />
             <GraphSettings level="5%"  smoothingHighResolution="1"  contourHighResolution="1"  histogramSmoothingCount="0"  graphResolution="256"  showOutliers="0"  drawLargeDots="0"  dotsToDraw="8000"  tint="le.chartfill.tinted.40"  lineWeight="le.lineweight.normal"  lineStyle="le.linestyle.solid" />
             <GraphEnvironment showGrid="0"  showAxes="tnlTNL"  showGates="1"  showFreqOnPlots="1"  showGateNameOnPlots="1"  showMedians="0"  showUncomped="0"  addEventParam="0"  lastYAxisName="" >
               <TextTraits font="SansSerif"  size="11"  name="Labels"  style="plain"  color="#000000"  background="#00ffffff"  just="left" />
               <TextTraits font="SansSerif"  size="11"  name="LayoutGates"  style="plain"  color="#000000"  background="#00ffffff"  just="left" />
               <TextTraits font="SansSerif"  size="9"  name="Numbers"  style="plain"  color="#000000"  background="#00ffffff"  just="left" />
               <TextTraits font="SansSerif"  size="9"  name="Legend"  style="plain"  color="#000000"  background="#00ffffff"  just="left" />
               <WindowPosition x="256"  y="236"  width="390"  height="582"  displayed="1"  panelState="---" />
             </GraphEnvironment>
           </Graph>
           <Gate gating:id="ID237124475" >
             <gating:RectangleGate eventsInside="1"  annoOffsetX="0"  annoOffsetY="0"  tint="#000000"  isTinted="0"  lineWeight="Normal"  userDefined="1"  percentX="0"  percentY="0" >
               <gating:dimension gating:max="243.5312073433415" >
                 <data-type:fcs-dimension data-type:name="FL1-H" />
               </gating:dimension>
               <gating:dimension gating:min="70.8707925832824" >
                 <data-type:fcs-dimension data-type:name="FL2-H" />
               </gating:dimension>
             </gating:RectangleGate>
           </Gate>
         </Population>
         <Population name="Q2: FITC+ , PI+"  annotation=""  owningGroup="All Samples"  expanded="1"  sortPriority="10"  count="194" >
           <Graph smoothing="0"  backColor="#ffffff"  foreColor="#000000"  heatMapStatParameter="FL1-H"  type="Pseudocolor"  fast="1" >
             <Axis dimension="x"  name="FL1-H"  label=""  auto="auto" />
             <Axis dimension="y"  name="FL2-H"  label=""  auto="auto" />
             <GraphSettings level="5%"  smoothingHighResolution="1"  contourHighResolution="1"  histogramSmoothingCount="0"  graphResolution="256"  showOutliers="0"  drawLargeDots="0"  dotsToDraw="8000"  tint="le.chartfill.tinted.40"  lineWeight="le.lineweight.normal"  lineStyle="le.linestyle.solid" />
             <GraphEnvironment showGrid="0"  showAxes="tnlTNL"  showGates="1"  showFreqOnPlots="1"  showGateNameOnPlots="1"  showMedians="0"  showUncomped="0"  addEventParam="0"  lastYAxisName="" >
               <TextTraits font="SansSerif"  size="11"  name="Labels"  style="plain"  color="#000000"  background="#00ffffff"  just="left" />
               <TextTraits font="SansSerif"  size="11"  name="LayoutGates"  style="plain"  color="#000000"  background="#00ffffff"  just="left" />
               <TextTraits font="SansSerif"  size="9"  name="Numbers"  style="plain"  color="#000000"  background="#00ffffff"  just="left" />
               <TextTraits font="SansSerif"  size="9"  name="Legend"  style="plain"  color="#000000"  background="#00ffffff"  just="left" />
               <WindowPosition x="256"  y="236"  width="390"  height="582"  displayed="1"  panelState="---" />
             </GraphEnvironment>
           </Graph>
           <Gate gating:id="ID128520956" >
             <gating:RectangleGate eventsInside="1"  annoOffsetX="0"  annoOffsetY="0"  tint="#000000"  isTinted="0"  lineWeight="Normal"  userDefined="1"  percentX="0"  percentY="0" >
               <gating:dimension gating:min="243.5312073433415" >
                 <data-type:fcs-dimension data-type:name="FL1-H" />
               </gating:dimension>
               <gating:dimension gating:min="70.8707925832824" >
                 <data-type:fcs-dimension data-type:name="FL2-H" />
               </gating:dimension>
             </gating:RectangleGate>
           </Gate>
         </Population>
         <Population name="Q3: FITC+ , PI-"  annotation=""  owningGroup="All Samples"  expanded="1"  sortPriority="10"  count="277" >
           <Graph smoothing="0"  backColor="#ffffff"  foreColor="#000000"  heatMapStatParameter="FL1-H"  type="Pseudocolor"  fast="1" >
             <Axis dimension="x"  name="FL1-H"  label=""  auto="auto" />
             <Axis dimension="y"  name="FL2-H"  label=""  auto="auto" />
             <GraphSettings level="5%"  smoothingHighResolution="1"  contourHighResolution="1"  histogramSmoothingCount="0"  graphResolution="256"  showOutliers="0"  drawLargeDots="0"  dotsToDraw="8000"  tint="le.chartfill.tinted.40"  lineWeight="le.lineweight.normal"  lineStyle="le.linestyle.solid" />
             <GraphEnvironment showGrid="0"  showAxes="tnlTNL"  showGates="1"  showFreqOnPlots="1"  showGateNameOnPlots="1"  showMedians="0"  showUncomped="0"  addEventParam="0"  lastYAxisName="" >
               <TextTraits font="SansSerif"  size="11"  name="Labels"  style="plain"  color="#000000"  background="#00ffffff"  just="left" />
               <TextTraits font="SansSerif"  size="11"  name="LayoutGates"  style="plain"  color="#000000"  background="#00ffffff"  just="left" />
               <TextTraits font="SansSerif"  size="9"  name="Numbers"  style="plain"  color="#000000"  background="#00ffffff"  just="left" />
               <TextTraits font="SansSerif"  size="9"  name="Legend"  style="plain"  color="#000000"  background="#00ffffff"  just="left" />
               <WindowPosition x="256"  y="236"  width="390"  height="582"  displayed="1"  panelState="---" />
             </GraphEnvironment>
           </Graph>
           <Gate gating:id="ID1148366608" >
             <gating:RectangleGate eventsInside="1"  annoOffsetX="0"  annoOffsetY="0"  tint="#000000"  isTinted="0"  lineWeight="Normal"  userDefined="1"  percentX="0"  percentY="0" >
               <gating:dimension gating:min="243.5312073433415" >
                 <data-type:fcs-dimension data-type:name="FL1-H" />
               </gating:dimension>
               <gating:dimension gating:max="70.8707925832824" >
                 <data-type:fcs-dimension data-type:name="FL2-H" />
               </gating:dimension>
             </gating:RectangleGate>
           </Gate>
         </Population>
         <Population name="Q4: FITC- , PI-"  annotation=""  owningGroup="All Samples"  expanded="1"  sortPriority="10"  count="8782" >
           <Graph smoothing="0"  backColor="#ffffff"  foreColor="#000000"  heatMapStatParameter="FL1-H"  type="Pseudocolor"  fast="1" >
             <Axis dimension="x"  name="FL1-H"  label=""  auto="auto" />
             <Axis dimension="y"  name="FL2-H"  label=""  auto="auto" />
             <GraphSettings level="5%"  smoothingHighResolution="1"  contourHighResolution="1"  histogramSmoothingCount="0"  graphResolution="256"  showOutliers="0"  drawLargeDots="0"  dotsToDraw="8000"  tint="le.chartfill.tinted.40"  lineWeight="le.lineweight.normal"  lineStyle="le.linestyle.solid" />
             <GraphEnvironment showGrid="0"  showAxes="tnlTNL"  showGates="1"  showFreqOnPlots="1"  showGateNameOnPlots="1"  showMedians="0"  showUncomped="0"  addEventParam="0"  lastYAxisName="" >
               <TextTraits font="SansSerif"  size="11"  name="Labels"  style="plain"  color="#000000"  background="#00ffffff"  just="left" />
               <TextTraits font="SansSerif"  size="11"  name="LayoutGates"  style="plain"  color="#000000"  background="#00ffffff"  just="left" />
               <TextTraits font="SansSerif"  size="9"  name="Numbers"  style="plain"  color="#000000"  background="#00ffffff"  just="left" />
               <TextTraits font="SansSerif"  size="9"  name="Legend"  style="plain"  color="#000000"  background="#00ffffff"  just="left" />
               <WindowPosition x="256"  y="236"  width="390"  height="582"  displayed="1"  panelState="---" />
             </GraphEnvironment>
           </Graph>
           <Gate gating:id="ID1340824885" >
             <gating:RectangleGate eventsInside="1"  annoOffsetX="0"  annoOffsetY="0"  tint="#000000"  isTinted="0"  lineWeight="Normal"  userDefined="1"  percentX="0"  percentY="0" >
               <gating:dimension gating:max="243.5312073433415" >
                 <data-type:fcs-dimension data-type:name="FL1-H" />
               </gating:dimension>
               <gating:dimension gating:max="70.8707925832824" >
                 <data-type:fcs-dimension data-type:name="FL2-H" />
               </gating:dimension>
             </gating:RectangleGate>
           </Gate>
         </Population>
       </Subpopulations>
       <Group name="All Samples"  live="1"  role="ws.group.dlog.test"  key=""  synchronized="0"  foreground="#000000"  fontStyle="bold" >
         <Criteria/>
         <BlacklistedSamples>
           <SampleRef sampleID="2" />
           <SampleRef sampleID="4" />
           <SampleRef sampleID="5" />
         </BlacklistedSamples>
         <SampleRefs>
           <SampleRef sampleID="3" />
           <SampleRef sampleID="1" />
           <SampleRef sampleID="6" />
           <SampleRef sampleID="10" />
           <SampleRef sampleID="7" />
           <SampleRef sampleID="8" />
           <SampleRef sampleID="9" />
         </SampleRefs>
         <Keywords/>
       </Group>
     </GroupNode>
     <GroupNode name="Compensation"  annotation=""  owningGroup="Compensation"  expanded="1"  sortPriority="10"  count="-1" >
       <Graph smoothing="0"  backColor="#ffffff"  foreColor="#000000"  type="Pseudocolor"  fast="1" >
         <Axis dimension="x"  name=""  label=""  auto="auto" />
         <Axis dimension="y"  name=""  label=""  auto="auto" />
         <GraphSettings level="5%"  smoothingHighResolution="1"  contourHighResolution="1"  histogramSmoothingCount="0"  graphResolution="256"  showOutliers="0"  drawLargeDots="0"  dotsToDraw="8000"  tint="le.chartfill.tinted.40"  lineWeight="le.lineweight.normal"  lineStyle="le.linestyle.solid" />
         <GraphEnvironment showGrid="0"  showAxes="tnlTNL"  showGates="1"  showFreqOnPlots="1"  showGateNameOnPlots="1"  showMedians="0"  showUncomped="0"  addEventParam="0"  lastYAxisName="" >
           <TextTraits font="SansSerif"  size="11"  name="Labels"  style="plain"  color="#000000"  background="#00ffffff"  just="left" />
           <TextTraits font="SansSerif"  size="11"  name="LayoutGates"  style="plain"  color="#000000"  background="#00ffffff"  just="left" />
           <TextTraits font="SansSerif"  size="9"  name="Numbers"  style="plain"  color="#000000"  background="#00ffffff"  just="left" />
           <TextTraits font="SansSerif"  size="9"  name="Legend"  style="plain"  color="#000000"  background="#00ffffff"  just="left" />
         </GraphEnvironment>
       </Graph>
       <Group name="Compensation"  live="1"  role="ws.group.dlog.compensation"  key=""  synchronized="0"  foreground="#bc1900"  fontStyle="bold" >
         <Criteria>
           <Criterion connector="And"  keyword="$FIL"  function="Contains"  value="unstained" />
           <Criterion connector="Or"  keyword="$FIL"  function="Contains"  value="comp" />
         </Criteria>
         <Keywords/>
       </Group>
     </GroupNode>
   </Groups>
   <SampleList>
     <Sample>
       <DataSet uri="file:/F:/流式/20220516%20diao/Data.003"  sampleID="1" />
       <Transformations>
         <transforms:linear transforms:minRange="0"  transforms:maxRange="1024"  gain="1" >
           <data-type:parameter data-type:name="FSC-H" />
         </transforms:linear>
         <transforms:linear transforms:minRange="0"  transforms:maxRange="1024"  gain="1" >
           <data-type:parameter data-type:name="SSC-H" />
         </transforms:linear>
         <transforms:log transforms:offset="1"  transforms:decades="4.9118113643" >
           <data-type:parameter data-type:name="FL1-H" />
         </transforms:log>
         <transforms:log transforms:offset="1"  transforms:decades="3.5" >
           <data-type:parameter data-type:name="FL2-H" />
         </transforms:log>
         <transforms:log transforms:offset="1"  transforms:decades="4" >
           <data-type:parameter data-type:name="FL3-H" />
         </transforms:log>
         <transforms:linear transforms:minRange="0"  transforms:maxRange="1024"  gain="1" >
           <data-type:parameter data-type:name="FL1-A" />
         </transforms:linear>
         <transforms:log transforms:offset="1"  transforms:decades="4" >
           <data-type:parameter data-type:name="FL4-H" />
         </transforms:log>
       </Transformations>
       <Keywords>
         <Keyword name="FJ_FCS_VERSION"  value="2" />
         <Keyword name="$BYTEORD"  value="4,3,2,1" />
         <Keyword name="$DATATYPE"  value="I" />
         <Keyword name="$NEXTDATA"  value="0" />
         <Keyword name="$SYS"  value="Macintosh System Software 10.5.8" />
         <Keyword name="CREATOR"  value="CellQuest Pro  6.0" />
         <Keyword name="LOGIN NAME"  value="Administrator" />
         <Keyword name="WORKSTATION"  value="(Unavailable)" />
         <Keyword name="$TOT"  value="10000" />
         <Keyword name="$MODE"  value="L" />
         <Keyword name="$PAR"  value="7" />
         <Keyword name="$P1N"  value="FSC-H" />
         <Keyword name="$P1R"  value="1024" />
         <Keyword name="$P1B"  value="16" />
         <Keyword name="$P1E"  value="0,0" />
         <Keyword name="$P2N"  value="SSC-H" />
         <Keyword name="$P2R"  value="1024" />
         <Keyword name="$P2B"  value="16" />
         <Keyword name="$P2E"  value="0,0" />
         <Keyword name="$P3N"  value="FL1-H" />
         <Keyword name="$P3R"  value="1024" />
         <Keyword name="$P3B"  value="16" />
         <Keyword name="$P3E"  value="4,0" />
         <Keyword name="$P4N"  value="FL2-H" />
         <Keyword name="$P4R"  value="1024" />
         <Keyword name="$P4B"  value="16" />
         <Keyword name="$P4E"  value="4,0" />
         <Keyword name="$P5N"  value="FL3-H" />
         <Keyword name="$P5R"  value="1024" />
         <Keyword name="$P5B"  value="16" />
         <Keyword name="$P5E"  value="4,0" />
         <Keyword name="$P6N"  value="FL1-A" />
         <Keyword name="$P6R"  value="1024" />
         <Keyword name="$P6B"  value="16" />
         <Keyword name="$P6E"  value="0,0" />
         <Keyword name="$P7N"  value="FL4-H" />
         <Keyword name="$P7R"  value="1024" />
         <Keyword name="$P7B"  value="16" />
         <Keyword name="$P7E"  value="4,0" />
         <Keyword name="$P1S"  value="FSC-Height" />
         <Keyword name="$P2S"  value="SSC-Height" />
         <Keyword name="$P3S"  value="FITC" />
         <Keyword name="$P4S"  value="PI" />
         <Keyword name="PANEL NAME"  value="2c-diaowang" />
         <Keyword name="TUBE NAME"  value="tube #4" />
         <Keyword name="START BATCH"  value="FALSE" />
         <Keyword name="END BATCH"  value="FALSE" />
         <Keyword name="$OP"  value="Administrator" />
         <Keyword name="$CYT"  value="FACSCalibur" />
         <Keyword name="CYTNUM"  value="E97501505" />
         <Keyword name="$BTIM"  value="13:15:08" />
         <Keyword name="$ETIM"  value="13:15:20" />
         <Keyword name="BD$AcqLibVersion"  value="6.0" />
         <Keyword name="BD$NPAR"  value="7" />
         <Keyword name="BD$P1N"  value="FSC-H" />
         <Keyword name="BD$P2N"  value="SSC-H" />
         <Keyword name="BD$P3N"  value="FL1-H" />
         <Keyword name="BD$P4N"  value="FL2-H" />
         <Keyword name="BD$P5N"  value="FL3-H" />
         <Keyword name="BD$P6N"  value="FL1-A" />
         <Keyword name="BD$P7N"  value="FL4-H" />
         <Keyword name="BD$WORD0"  value="255" />
         <Keyword name="BD$WORD1"  value="282" />
         <Keyword name="BD$WORD2"  value="402" />
         <Keyword name="BD$WORD3"  value="413" />
         <Keyword name="BD$WORD4"  value="599" />
         <Keyword name="BD$WORD5"  value="395" />
         <Keyword name="BD$WORD6"  value="395" />
         <Keyword name="BD$WORD7"  value="395" />
         <Keyword name="BD$WORD8"  value="395" />
         <Keyword name="BD$WORD9"  value="395" />
         <Keyword name="BD$WORD10"  value="300" />
         <Keyword name="BD$WORD11"  value="272" />
         <Keyword name="BD$WORD12"  value="645" />
         <Keyword name="BD$WORD13"  value="4" />
         <Keyword name="BD$WORD14"  value="291" />
         <Keyword name="BD$WORD15"  value="409" />
         <Keyword name="BD$WORD16"  value="430" />
         <Keyword name="BD$WORD17"  value="624" />
         <Keyword name="BD$WORD18"  value="281" />
         <Keyword name="BD$WORD19"  value="100" />
         <Keyword name="BD$WORD20"  value="100" />
         <Keyword name="BD$WORD21"  value="100" />
         <Keyword name="BD$WORD22"  value="100" />
         <Keyword name="BD$WORD23"  value="1" />
         <Keyword name="BD$WORD24"  value="1" />
         <Keyword name="BD$WORD25"  value="0" />
         <Keyword name="BD$WORD26"  value="0" />
         <Keyword name="BD$WORD27"  value="0" />
         <Keyword name="BD$WORD28"  value="136" />
         <Keyword name="BD$WORD29"  value="52" />
         <Keyword name="BD$WORD30"  value="52" />
         <Keyword name="BD$WORD31"  value="52" />
         <Keyword name="BD$WORD32"  value="52" />
         <Keyword name="BD$WORD33"  value="52" />
         <Keyword name="BD$WORD34"  value="0" />
         <Keyword name="BD$WORD35"  value="271" />
         <Keyword name="BD$WORD36"  value="0" />
         <Keyword name="BD$WORD37"  value="128" />
         <Keyword name="BD$WORD38"  value="280" />
         <Keyword name="BD$WORD39"  value="3" />
         <Keyword name="BD$WORD40"  value="2" />
         <Keyword name="BD$WORD41"  value="100" />
         <Keyword name="BD$WORD42"  value="100" />
         <Keyword name="BD$WORD43"  value="0" />
         <Keyword name="BD$WORD44"  value="1023" />
         <Keyword name="BD$WORD45"  value="1023" />
         <Keyword name="BD$WORD46"  value="1023" />
         <Keyword name="BD$WORD47"  value="53" />
         <Keyword name="BD$WORD48"  value="675" />
         <Keyword name="BD$WORD49"  value="6" />
         <Keyword name="BD$WORD50"  value="281" />
         <Keyword name="BD$WORD51"  value="52" />
         <Keyword name="BD$WORD52"  value="869" />
         <Keyword name="BD$WORD53"  value="318" />
         <Keyword name="BD$WORD54"  value="60" />
         <Keyword name="BD$WORD55"  value="875" />
         <Keyword name="BD$WORD56"  value="377" />
         <Keyword name="BD$WORD57"  value="572" />
         <Keyword name="BD$WORD58"  value="366" />
         <Keyword name="BD$WORD59"  value="101" />
         <Keyword name="BD$WORD60"  value="869" />
         <Keyword name="BD$WORD61"  value="544" />
         <Keyword name="BD$WORD62"  value="324" />
         <Keyword name="BD$WORD63"  value="581" />
         <Keyword name="BD$LASERMODE"  value="1" />
         <Keyword name="CalibFile"  value="FALSE" />
         <Keyword name="P7THRESVOL"  value="52" />
         <Keyword name="$FIL"  value="Data.003" />
         <Keyword name="FILE GUID"  value="E0AFFE4B-1146-465C-99A9-92231E40C989" />
         <Keyword name="$DATE"  value="16-May-22" />
         <Keyword name="$P5S"  value="" />
         <Keyword name="$P6S"  value="" />
         <Keyword name="$P7S"  value="" />
       </Keywords>
       <SampleNode name="Data.003"  annotation=""  owningGroup=""  expanded="1"  sortPriority="10"  count="10000"  sampleID="1" >
         <Graph smoothing="0"  backColor="#ffffff"  foreColor="#000000"  type="Pseudocolor"  fast="1" >
           <Axis dimension="x"  name="FSC-H"  label=""  auto="auto" />
           <Axis dimension="y"  name="SSC-H"  label=""  auto="auto" />
           <GraphSettings level="5%"  smoothingHighResolution="1"  contourHighResolution="1"  histogramSmoothingCount="0"  graphResolution="256"  showOutliers="0"  drawLargeDots="0"  dotsToDraw="8000"  tint="le.chartfill.tinted.40"  lineWeight="le.lineweight.normal"  lineStyle="le.linestyle.solid" />
           <GraphEnvironment showGrid="0"  showAxes="tnlTNL"  showGates="1"  showFreqOnPlots="1"  showGateNameOnPlots="1"  showMedians="0"  showUncomped="0"  addEventParam="0"  lastYAxisName="" >
             <TextTraits font="SansSerif"  size="11"  name="Labels"  style="plain"  color="#000000"  background="#00ffffff"  just="left" />
             <TextTraits font="SansSerif"  size="11"  name="LayoutGates"  style="plain"  color="#000000"  background="#00ffffff"  just="left" />
             <TextTraits font="SansSerif"  size="9"  name="Numbers"  style="plain"  color="#000000"  background="#00ffffff"  just="left" />
             <TextTraits font="SansSerif"  size="9"  name="Legend"  style="plain"  color="#000000"  background="#00ffffff"  just="left" />
           </GraphEnvironment>
         </Graph>
         <Subpopulations>
           <Population name="Lymphocytes"  annotation=""  owningGroup="All Samples"  expanded="1"  sortPriority="10"  count="8327" >
             <Graph smoothing="0"  backColor="#ffffff"  foreColor="#000000"  heatMapStatParameter="FL1-H"  type="Pseudocolor"  fast="1" >
               <Axis dimension="x"  name="FL1-H"  label=""  auto="auto" />
               <Axis dimension="y"  name="FL2-H"  label=""  auto="auto" />
               <GraphSettings level="5%"  smoothingHighResolution="1"  contourHighResolution="1"  histogramSmoothingCount="0"  graphResolution="256"  showOutliers="0"  drawLargeDots="0"  dotsToDraw="8000"  tint="le.chartfill.tinted.40"  lineWeight="le.lineweight.normal"  lineStyle="le.linestyle.solid" />
               <GraphEnvironment showGrid="0"  showAxes="tnlTNL"  showGates="1"  showFreqOnPlots="1"  showGateNameOnPlots="1"  showMedians="0"  showUncomped="0"  addEventParam="0"  lastYAxisName="" >
                 <TextTraits font="SansSerif"  size="11"  name="Labels"  style="plain"  color="#000000"  background="#00ffffff"  just="left" />
                 <TextTraits font="SansSerif"  size="11"  name="LayoutGates"  style="plain"  color="#000000"  background="#00ffffff"  just="left" />
                 <TextTraits font="SansSerif"  size="9"  name="Numbers"  style="plain"  color="#000000"  background="#00ffffff"  just="left" />
                 <TextTraits font="SansSerif"  size="9"  name="Legend"  style="plain"  color="#000000"  background="#00ffffff"  just="left" />
                 <WindowPosition x="925"  y="256"  width="390"  height="582"  displayed="1"  panelState="---" />
               </GraphEnvironment>
             </Graph>
             <Gate gating:id="ID1560207233" >
               <gating:PolygonGate eventsInside="1"  annoOffsetX="-42"  annoOffsetY="0"  tint="#000000"  isTinted="0"  lineWeight="Normal"  userDefined="1"  quadId="-1"  gateResolution="256" >
                 <gating:dimension>
                   <data-type:fcs-dimension data-type:name="FSC-H" />
                 </gating:dimension>
                 <gating:dimension>
                   <data-type:fcs-dimension data-type:name="SSC-H" />
                 </gating:dimension>
                 <gating:vertex>
                   <gating:coordinate data-type:value="86.0504201681" />
                   <gating:coordinate data-type:value="1028.785046729" />
                 </gating:vertex>
                 <gating:vertex>
                   <gating:coordinate data-type:value="21.512605042" />
                   <gating:coordinate data-type:value="669.9065420561" />
                 </gating:vertex>
                 <gating:vertex>
                   <gating:coordinate data-type:value="55.9327731092" />
                   <gating:coordinate data-type:value="464.1495327103" />
                 </gating:vertex>
                 <gating:vertex>
                   <gating:coordinate data-type:value="111.8655462185" />
                   <gating:coordinate data-type:value="181.8317757009" />
                 </gating:vertex>
                 <gating:vertex>
                   <gating:coordinate data-type:value="129.0756302521" />
                   <gating:coordinate data-type:value="105.2710280374" />
                 </gating:vertex>
                 <gating:vertex>
                   <gating:coordinate data-type:value="228.0336134454" />
                   <gating:coordinate data-type:value="124.4112149533" />
                 </gating:vertex>
                 <gating:vertex>
                   <gating:coordinate data-type:value="301.1764705882" />
                   <gating:coordinate data-type:value="110.0560747664" />
                 </gating:vertex>
                 <gating:vertex>
                   <gating:coordinate data-type:value="395.8319327731" />
                   <gating:coordinate data-type:value="119.6261682243" />
                 </gating:vertex>
                 <gating:vertex>
                   <gating:coordinate data-type:value="486.1848739496" />
                   <gating:coordinate data-type:value="153.1214953271" />
                 </gating:vertex>
                 <gating:vertex>
                   <gating:coordinate data-type:value="512" />
                   <gating:coordinate data-type:value="205.7570093458" />
                 </gating:vertex>
                 <gating:vertex>
                   <gating:coordinate data-type:value="546.4201680672" />
                   <gating:coordinate data-type:value="325.3831775701" />
                 </gating:vertex>
                 <gating:vertex>
                   <gating:coordinate data-type:value="546.4201680672" />
                   <gating:coordinate data-type:value="449.7943925234" />
                 </gating:vertex>
                 <gating:vertex>
                   <gating:coordinate data-type:value="718.5210084034" />
                   <gating:coordinate data-type:value="990.5046728972" />
                 </gating:vertex>
                 <gating:vertex>
                   <gating:coordinate data-type:value="404.4369747899" />
                   <gating:coordinate data-type:value="1047.9252336449" />
                 </gating:vertex>
               </gating:PolygonGate>
             </Gate>
           </Population>
           <Population name="Q1: FITC- , PI+"  annotation=""  owningGroup="All Samples"  expanded="1"  sortPriority="10"  count="1852" >
             <Graph smoothing="0"  backColor="#ffffff"  foreColor="#000000"  heatMapStatParameter="FL1-H"  type="Pseudocolor"  fast="1" >
               <Axis dimension="x"  name="FL1-H"  label=""  auto="auto" />
               <Axis dimension="y"  name="FL2-H"  label=""  auto="auto" />
               <GraphSettings level="5%"  smoothingHighResolution="1"  contourHighResolution="1"  histogramSmoothingCount="0"  graphResolution="256"  showOutliers="0"  drawLargeDots="0"  dotsToDraw="8000"  tint="le.chartfill.tinted.40"  lineWeight="le.lineweight.normal"  lineStyle="le.linestyle.solid" />
               <GraphEnvironment showGrid="0"  showAxes="tnlTNL"  showGates="1"  showFreqOnPlots="1"  showGateNameOnPlots="1"  showMedians="0"  showUncomped="0"  addEventParam="0"  lastYAxisName="" >
                 <TextTraits font="SansSerif"  size="11"  name="Labels"  style="plain"  color="#000000"  background="#00ffffff"  just="left" />
                 <TextTraits font="SansSerif"  size="11"  name="LayoutGates"  style="plain"  color="#000000"  background="#00ffffff"  just="left" />
                 <TextTraits font="SansSerif"  size="9"  name="Numbers"  style="plain"  color="#000000"  background="#00ffffff"  just="left" />
                 <TextTraits font="SansSerif"  size="9"  name="Legend"  style="plain"  color="#000000"  background="#00ffffff"  just="left" />
                 <WindowPosition x="256"  y="236"  width="390"  height="582"  displayed="1"  panelState="---" />
               </GraphEnvironment>
             </Graph>
             <Gate gating:id="ID653138609" >
               <gating:RectangleGate eventsInside="1"  annoOffsetX="0"  annoOffsetY="0"  tint="#000000"  isTinted="0"  lineWeight="Normal"  userDefined="1"  percentX="0"  percentY="0" >
                 <gating:dimension gating:max="243.5312073433415" >
                   <data-type:fcs-dimension data-type:name="FL1-H" />
                 </gating:dimension>
                 <gating:dimension gating:min="70.8707925832824" >
                   <data-type:fcs-dimension data-type:name="FL2-H" />
                 </gating:dimension>
               </gating:RectangleGate>
             </Gate>
           </Population>
           <Population name="Q2: FITC+ , PI+"  annotation=""  owningGroup="All Samples"  expanded="1"  sortPriority="10"  count="0" >
             <Graph smoothing="0"  backColor="#ffffff"  foreColor="#000000"  heatMapStatParameter="FL1-H"  type="Pseudocolor"  fast="1" >
               <Axis dimension="x"  name="FL1-H"  label=""  auto="auto" />
               <Axis dimension="y"  name="FL2-H"  label=""  auto="auto" />
               <GraphSettings level="5%"  smoothingHighResolution="1"  contourHighResolution="1"  histogramSmoothingCount="0"  graphResolution="256"  showOutliers="0"  drawLargeDots="0"  dotsToDraw="8000"  tint="le.chartfill.tinted.40"  lineWeight="le.lineweight.normal"  lineStyle="le.linestyle.solid" />
               <GraphEnvironment showGrid="0"  showAxes="tnlTNL"  showGates="1"  showFreqOnPlots="1"  showGateNameOnPlots="1"  showMedians="0"  showUncomped="0"  addEventParam="0"  lastYAxisName="" >
                 <TextTraits font="SansSerif"  size="11"  name="Labels"  style="plain"  color="#000000"  background="#00ffffff"  just="left" />
                 <TextTraits font="SansSerif"  size="11"  name="LayoutGates"  style="plain"  color="#000000"  background="#00ffffff"  just="left" />
                 <TextTraits font="SansSerif"  size="9"  name="Numbers"  style="plain"  color="#000000"  background="#00ffffff"  just="left" />
                 <TextTraits font="SansSerif"  size="9"  name="Legend"  style="plain"  color="#000000"  background="#00ffffff"  just="left" />
                 <WindowPosition x="256"  y="236"  width="390"  height="582"  displayed="1"  panelState="---" />
               </GraphEnvironment>
             </Graph>
             <Gate gating:id="ID89340833" >
               <gating:RectangleGate eventsInside="1"  annoOffsetX="0"  annoOffsetY="0"  tint="#000000"  isTinted="0"  lineWeight="Normal"  userDefined="1"  percentX="0"  percentY="0" >
                 <gating:dimension gating:min="243.5312073433415" >
                   <data-type:fcs-dimension data-type:name="FL1-H" />
                 </gating:dimension>
                 <gating:dimension gating:min="70.8707925832824" >
                   <data-type:fcs-dimension data-type:name="FL2-H" />
                 </gating:dimension>
               </gating:RectangleGate>
             </Gate>
           </Population>
           <Population name="Q3: FITC+ , PI-"  annotation=""  owningGroup="All Samples"  expanded="1"  sortPriority="10"  count="2" >
             <Graph smoothing="0"  backColor="#ffffff"  foreColor="#000000"  heatMapStatParameter="FL1-H"  type="Pseudocolor"  fast="1" >
               <Axis dimension="x"  name="FL1-H"  label=""  auto="auto" />
               <Axis dimension="y"  name="FL2-H"  label=""  auto="auto" />
               <GraphSettings level="5%"  smoothingHighResolution="1"  contourHighResolution="1"  histogramSmoothingCount="0"  graphResolution="256"  showOutliers="0"  drawLargeDots="0"  dotsToDraw="8000"  tint="le.chartfill.tinted.40"  lineWeight="le.lineweight.normal"  lineStyle="le.linestyle.solid" />
               <GraphEnvironment showGrid="0"  showAxes="tnlTNL"  showGates="1"  showFreqOnPlots="1"  showGateNameOnPlots="1"  showMedians="0"  showUncomped="0"  addEventParam="0"  lastYAxisName="" >
                 <TextTraits font="SansSerif"  size="11"  name="Labels"  style="plain"  color="#000000"  background="#00ffffff"  just="left" />
                 <TextTraits font="SansSerif"  size="11"  name="LayoutGates"  style="plain"  color="#000000"  background="#00ffffff"  just="left" />
                 <TextTraits font="SansSerif"  size="9"  name="Numbers"  style="plain"  color="#000000"  background="#00ffffff"  just="left" />
                 <TextTraits font="SansSerif"  size="9"  name="Legend"  style="plain"  color="#000000"  background="#00ffffff"  just="left" />
                 <WindowPosition x="256"  y="236"  width="390"  height="582"  displayed="1"  panelState="---" />
               </GraphEnvironment>
             </Graph>
             <Gate gating:id="ID1512130462" >
               <gating:RectangleGate eventsInside="1"  annoOffsetX="0"  annoOffsetY="0"  tint="#000000"  isTinted="0"  lineWeight="Normal"  userDefined="1"  percentX="0"  percentY="0" >
                 <gating:dimension gating:min="243.5312073433415" >
                   <data-type:fcs-dimension data-type:name="FL1-H" />
                 </gating:dimension>
                 <gating:dimension gating:max="70.8707925832824" >
                   <data-type:fcs-dimension data-type:name="FL2-H" />
                 </gating:dimension>
               </gating:RectangleGate>
             </Gate>
           </Population>
           <Population name="Q4: FITC- , PI-"  annotation=""  owningGroup="All Samples"  expanded="1"  sortPriority="10"  count="8146" >
             <Graph smoothing="0"  backColor="#ffffff"  foreColor="#000000"  heatMapStatParameter="FL1-H"  type="Pseudocolor"  fast="1" >
               <Axis dimension="x"  name="FL1-H"  label=""  auto="auto" />
               <Axis dimension="y"  name="FL2-H"  label=""  auto="auto" />
               <GraphSettings level="5%"  smoothingHighResolution="1"  contourHighResolution="1"  histogramSmoothingCount="0"  graphResolution="256"  showOutliers="0"  drawLargeDots="0"  dotsToDraw="8000"  tint="le.chartfill.tinted.40"  lineWeight="le.lineweight.normal"  lineStyle="le.linestyle.solid" />
               <GraphEnvironment showGrid="0"  showAxes="tnlTNL"  showGates="1"  showFreqOnPlots="1"  showGateNameOnPlots="1"  showMedians="0"  showUncomped="0"  addEventParam="0"  lastYAxisName="" >
                 <TextTraits font="SansSerif"  size="11"  name="Labels"  style="plain"  color="#000000"  background="#00ffffff"  just="left" />
                 <TextTraits font="SansSerif"  size="11"  name="LayoutGates"  style="plain"  color="#000000"  background="#00ffffff"  just="left" />
                 <TextTraits font="SansSerif"  size="9"  name="Numbers"  style="plain"  color="#000000"  background="#00ffffff"  just="left" />
                 <TextTraits font="SansSerif"  size="9"  name="Legend"  style="plain"  color="#000000"  background="#00ffffff"  just="left" />
                 <WindowPosition x="256"  y="236"  width="390"  height="582"  displayed="1"  panelState="---" />
               </GraphEnvironment>
             </Graph>
             <Gate gating:id="ID981145461" >
               <gating:RectangleGate eventsInside="1"  annoOffsetX="0"  annoOffsetY="0"  tint="#000000"  isTinted="0"  lineWeight="Normal"  userDefined="1"  percentX="0"  percentY="0" >
                 <gating:dimension gating:max="243.5312073433415" >
                   <data-type:fcs-dimension data-type:name="FL1-H" />
                 </gating:dimension>
                 <gating:dimension gating:max="70.8707925832824" >
                   <data-type:fcs-dimension data-type:name="FL2-H" />
                 </gating:dimension>
               </gating:RectangleGate>
             </Gate>
           </Population>
         </Subpopulations>
       </SampleNode>
     </Sample>
     <Sample>
       <DataSet uri="file:/F:/流式/20220516%20diao/Data.002"  sampleID="3" />
       <Transformations>
         <transforms:linear transforms:minRange="0"  transforms:maxRange="1024"  gain="1" >
           <data-type:parameter data-type:name="FSC-H" />
         </transforms:linear>
         <transforms:linear transforms:minRange="0"  transforms:maxRange="1024"  gain="1" >
           <data-type:parameter data-type:name="SSC-H" />
         </transforms:linear>
         <transforms:log transforms:offset="1"  transforms:decades="4.9118113643" >
           <data-type:parameter data-type:name="FL1-H" />
         </transforms:log>
         <transforms:log transforms:offset="1"  transforms:decades="3.5" >
           <data-type:parameter data-type:name="FL2-H" />
         </transforms:log>
         <transforms:log transforms:offset="1"  transforms:decades="4" >
           <data-type:parameter data-type:name="FL3-H" />
         </transforms:log>
         <transforms:linear transforms:minRange="0"  transforms:maxRange="1024"  gain="1" >
           <data-type:parameter data-type:name="FL1-A" />
         </transforms:linear>
         <transforms:log transforms:offset="1"  transforms:decades="4" >
           <data-type:parameter data-type:name="FL4-H" />
         </transforms:log>
       </Transformations>
       <Keywords>
         <Keyword name="FJ_FCS_VERSION"  value="2" />
         <Keyword name="$BYTEORD"  value="4,3,2,1" />
         <Keyword name="$DATATYPE"  value="I" />
         <Keyword name="$NEXTDATA"  value="0" />
         <Keyword name="$SYS"  value="Macintosh System Software 10.5.8" />
         <Keyword name="CREATOR"  value="CellQuest Pro  6.0" />
         <Keyword name="LOGIN NAME"  value="Administrator" />
         <Keyword name="WORKSTATION"  value="(Unavailable)" />
         <Keyword name="$TOT"  value="10000" />
         <Keyword name="$MODE"  value="L" />
         <Keyword name="$PAR"  value="7" />
         <Keyword name="$P1N"  value="FSC-H" />
         <Keyword name="$P1R"  value="1024" />
         <Keyword name="$P1B"  value="16" />
         <Keyword name="$P1E"  value="0,0" />
         <Keyword name="$P2N"  value="SSC-H" />
         <Keyword name="$P2R"  value="1024" />
         <Keyword name="$P2B"  value="16" />
         <Keyword name="$P2E"  value="0,0" />
         <Keyword name="$P3N"  value="FL1-H" />
         <Keyword name="$P3R"  value="1024" />
         <Keyword name="$P3B"  value="16" />
         <Keyword name="$P3E"  value="4,0" />
         <Keyword name="$P4N"  value="FL2-H" />
         <Keyword name="$P4R"  value="1024" />
         <Keyword name="$P4B"  value="16" />
         <Keyword name="$P4E"  value="4,0" />
         <Keyword name="$P5N"  value="FL3-H" />
         <Keyword name="$P5R"  value="1024" />
         <Keyword name="$P5B"  value="16" />
         <Keyword name="$P5E"  value="4,0" />
         <Keyword name="$P6N"  value="FL1-A" />
         <Keyword name="$P6R"  value="1024" />
         <Keyword name="$P6B"  value="16" />
         <Keyword name="$P6E"  value="0,0" />
         <Keyword name="$P7N"  value="FL4-H" />
         <Keyword name="$P7R"  value="1024" />
         <Keyword name="$P7B"  value="16" />
         <Keyword name="$P7E"  value="4,0" />
         <Keyword name="$P1S"  value="FSC-Height" />
         <Keyword name="$P2S"  value="SSC-Height" />
         <Keyword name="$P3S"  value="FITC" />
         <Keyword name="$P4S"  value="PI" />
         <Keyword name="PANEL NAME"  value="2c-diaowang" />
         <Keyword name="TUBE NAME"  value="tube #3" />
         <Keyword name="START BATCH"  value="FALSE" />
         <Keyword name="END BATCH"  value="FALSE" />
         <Keyword name="$OP"  value="Administrator" />
         <Keyword name="$CYT"  value="FACSCalibur" />
         <Keyword name="CYTNUM"  value="E97501505" />
         <Keyword name="$BTIM"  value="13:13:56" />
         <Keyword name="$ETIM"  value="13:14:27" />
         <Keyword name="BD$AcqLibVersion"  value="6.0" />
         <Keyword name="BD$NPAR"  value="7" />
         <Keyword name="BD$P1N"  value="FSC-H" />
         <Keyword name="BD$P2N"  value="SSC-H" />
         <Keyword name="BD$P3N"  value="FL1-H" />
         <Keyword name="BD$P4N"  value="FL2-H" />
         <Keyword name="BD$P5N"  value="FL3-H" />
         <Keyword name="BD$P6N"  value="FL1-A" />
         <Keyword name="BD$P7N"  value="FL4-H" />
         <Keyword name="BD$WORD0"  value="255" />
         <Keyword name="BD$WORD1"  value="288" />
         <Keyword name="BD$WORD2"  value="393" />
         <Keyword name="BD$WORD3"  value="413" />
         <Keyword name="BD$WORD4"  value="607" />
         <Keyword name="BD$WORD5"  value="395" />
         <Keyword name="BD$WORD6"  value="395" />
         <Keyword name="BD$WORD7"  value="395" />
         <Keyword name="BD$WORD8"  value="395" />
         <Keyword name="BD$WORD9"  value="395" />
         <Keyword name="BD$WORD10"  value="300" />
         <Keyword name="BD$WORD11"  value="273" />
         <Keyword name="BD$WORD12"  value="645" />
         <Keyword name="BD$WORD13"  value="4" />
         <Keyword name="BD$WORD14"  value="291" />
         <Keyword name="BD$WORD15"  value="409" />
         <Keyword name="BD$WORD16"  value="430" />
         <Keyword name="BD$WORD17"  value="624" />
         <Keyword name="BD$WORD18"  value="281" />
         <Keyword name="BD$WORD19"  value="100" />
         <Keyword name="BD$WORD20"  value="100" />
         <Keyword name="BD$WORD21"  value="100" />
         <Keyword name="BD$WORD22"  value="100" />
         <Keyword name="BD$WORD23"  value="1" />
         <Keyword name="BD$WORD24"  value="1" />
         <Keyword name="BD$WORD25"  value="0" />
         <Keyword name="BD$WORD26"  value="0" />
         <Keyword name="BD$WORD27"  value="0" />
         <Keyword name="BD$WORD28"  value="136" />
         <Keyword name="BD$WORD29"  value="52" />
         <Keyword name="BD$WORD30"  value="52" />
         <Keyword name="BD$WORD31"  value="52" />
         <Keyword name="BD$WORD32"  value="52" />
         <Keyword name="BD$WORD33"  value="52" />
         <Keyword name="BD$WORD34"  value="17" />
         <Keyword name="BD$WORD35"  value="271" />
         <Keyword name="BD$WORD36"  value="0" />
         <Keyword name="BD$WORD37"  value="128" />
         <Keyword name="BD$WORD38"  value="280" />
         <Keyword name="BD$WORD39"  value="3" />
         <Keyword name="BD$WORD40"  value="2" />
         <Keyword name="BD$WORD41"  value="100" />
         <Keyword name="BD$WORD42"  value="100" />
         <Keyword name="BD$WORD43"  value="0" />
         <Keyword name="BD$WORD44"  value="1023" />
         <Keyword name="BD$WORD45"  value="1023" />
         <Keyword name="BD$WORD46"  value="1023" />
         <Keyword name="BD$WORD47"  value="53" />
         <Keyword name="BD$WORD48"  value="675" />
         <Keyword name="BD$WORD49"  value="6" />
         <Keyword name="BD$WORD50"  value="281" />
         <Keyword name="BD$WORD51"  value="52" />
         <Keyword name="BD$WORD52"  value="869" />
         <Keyword name="BD$WORD53"  value="318" />
         <Keyword name="BD$WORD54"  value="60" />
         <Keyword name="BD$WORD55"  value="875" />
         <Keyword name="BD$WORD56"  value="377" />
         <Keyword name="BD$WORD57"  value="572" />
         <Keyword name="BD$WORD58"  value="366" />
         <Keyword name="BD$WORD59"  value="101" />
         <Keyword name="BD$WORD60"  value="869" />
         <Keyword name="BD$WORD61"  value="544" />
         <Keyword name="BD$WORD62"  value="324" />
         <Keyword name="BD$WORD63"  value="581" />
         <Keyword name="BD$LASERMODE"  value="1" />
         <Keyword name="CalibFile"  value="FALSE" />
         <Keyword name="P7THRESVOL"  value="52" />
         <Keyword name="$FIL"  value="Data.002" />
         <Keyword name="FILE GUID"  value="2A372F58-79E8-42CB-B55E-22BD7CC14959" />
         <Keyword name="$DATE"  value="16-May-22" />
         <Keyword name="$P5S"  value="" />
         <Keyword name="$P6S"  value="" />
         <Keyword name="$P7S"  value="" />
       </Keywords>
       <SampleNode name="Data.002"  annotation=""  owningGroup=""  expanded="1"  sortPriority="10"  count="10000"  sampleID="3" >
         <Graph smoothing="0"  backColor="#ffffff"  foreColor="#000000"  heatMapStatParameter="FL1-H"  type="Pseudocolor"  fast="1" >
           <Axis dimension="x"  name="FSC-H"  label=""  auto="auto" />
           <Axis dimension="y"  name="SSC-H"  label=""  auto="auto" />
           <GraphSettings level="5%"  smoothingHighResolution="1"  contourHighResolution="1"  histogramSmoothingCount="0"  graphResolution="256"  showOutliers="0"  drawLargeDots="0"  dotsToDraw="8000"  tint="le.chartfill.tinted.40"  lineWeight="le.lineweight.normal"  lineStyle="le.linestyle.solid" />
           <GraphEnvironment showGrid="0"  showAxes="tnlTNL"  showGates="1"  showFreqOnPlots="1"  showGateNameOnPlots="1"  showMedians="0"  showUncomped="0"  addEventParam="0"  lastYAxisName="" >
             <TextTraits font="SansSerif"  size="11"  name="Labels"  style="plain"  color="#000000"  background="#00ffffff"  just="left" />
             <TextTraits font="SansSerif"  size="11"  name="LayoutGates"  style="plain"  color="#000000"  background="#00ffffff"  just="left" />
             <TextTraits font="SansSerif"  size="9"  name="Numbers"  style="plain"  color="#000000"  background="#00ffffff"  just="left" />
             <TextTraits font="SansSerif"  size="9"  name="Legend"  style="plain"  color="#000000"  background="#00ffffff"  just="left" />
             <WindowPosition x="1082"  y="126"  width="390"  height="582"  displayed="0"  panelState="---" />
           </GraphEnvironment>
         </Graph>
         <Subpopulations>
           <Population name="Lymphocytes"  annotation=""  owningGroup="All Samples"  expanded="1"  sortPriority="10"  count="8544" >
             <Graph smoothing="0"  backColor="#ffffff"  foreColor="#000000"  heatMapStatParameter="FL1-H"  type="Pseudocolor"  fast="1" >
               <Axis dimension="x"  name="FL1-H"  label=""  auto="auto" />
               <Axis dimension="y"  name="FL2-H"  label=""  auto="auto" />
               <GraphSettings level="5%"  smoothingHighResolution="1"  contourHighResolution="1"  histogramSmoothingCount="0"  graphResolution="256"  showOutliers="0"  drawLargeDots="0"  dotsToDraw="8000"  tint="le.chartfill.tinted.40"  lineWeight="le.lineweight.normal"  lineStyle="le.linestyle.solid" />
               <GraphEnvironment showGrid="0"  showAxes="tnlTNL"  showGates="1"  showFreqOnPlots="1"  showGateNameOnPlots="1"  showMedians="0"  showUncomped="0"  addEventParam="0"  lastYAxisName="" >
                 <TextTraits font="SansSerif"  size="11"  name="Labels"  style="plain"  color="#000000"  background="#00ffffff"  just="left" />
                 <TextTraits font="SansSerif"  size="11"  name="LayoutGates"  style="plain"  color="#000000"  background="#00ffffff"  just="left" />
                 <TextTraits font="SansSerif"  size="9"  name="Numbers"  style="plain"  color="#000000"  background="#00ffffff"  just="left" />
                 <TextTraits font="SansSerif"  size="9"  name="Legend"  style="plain"  color="#000000"  background="#00ffffff"  just="left" />
                 <WindowPosition x="925"  y="256"  width="390"  height="582"  displayed="1"  panelState="---" />
               </GraphEnvironment>
             </Graph>
             <Gate gating:id="ID179444181" >
               <gating:PolygonGate eventsInside="1"  annoOffsetX="-42"  annoOffsetY="0"  tint="#000000"  isTinted="0"  lineWeight="Normal"  userDefined="1"  quadId="-1"  gateResolution="256" >
                 <gating:dimension>
                   <data-type:fcs-dimension data-type:name="FSC-H" />
                 </gating:dimension>
                 <gating:dimension>
                   <data-type:fcs-dimension data-type:name="SSC-H" />
                 </gating:dimension>
                 <gating:vertex>
                   <gating:coordinate data-type:value="86.0504201681" />
                   <gating:coordinate data-type:value="1028.785046729" />
                 </gating:vertex>
                 <gating:vertex>
                   <gating:coordinate data-type:value="21.512605042" />
                   <gating:coordinate data-type:value="669.9065420561" />
                 </gating:vertex>
                 <gating:vertex>
                   <gating:coordinate data-type:value="55.9327731092" />
                   <gating:coordinate data-type:value="464.1495327103" />
                 </gating:vertex>
                 <gating:vertex>
                   <gating:coordinate data-type:value="111.8655462185" />
                   <gating:coordinate data-type:value="181.8317757009" />
                 </gating:vertex>
                 <gating:vertex>
                   <gating:coordinate data-type:value="129.0756302521" />
                   <gating:coordinate data-type:value="105.2710280374" />
                 </gating:vertex>
                 <gating:vertex>
                   <gating:coordinate data-type:value="228.0336134454" />
                   <gating:coordinate data-type:value="124.4112149533" />
                 </gating:vertex>
                 <gating:vertex>
                   <gating:coordinate data-type:value="301.1764705882" />
                   <gating:coordinate data-type:value="110.0560747664" />
                 </gating:vertex>
                 <gating:vertex>
                   <gating:coordinate data-type:value="395.8319327731" />
                   <gating:coordinate data-type:value="119.6261682243" />
                 </gating:vertex>
                 <gating:vertex>
                   <gating:coordinate data-type:value="486.1848739496" />
                   <gating:coordinate data-type:value="153.1214953271" />
                 </gating:vertex>
                 <gating:vertex>
                   <gating:coordinate data-type:value="512" />
                   <gating:coordinate data-type:value="205.7570093458" />
                 </gating:vertex>
                 <gating:vertex>
                   <gating:coordinate data-type:value="546.4201680672" />
                   <gating:coordinate data-type:value="325.3831775701" />
                 </gating:vertex>
                 <gating:vertex>
                   <gating:coordinate data-type:value="546.4201680672" />
                   <gating:coordinate data-type:value="449.7943925234" />
                 </gating:vertex>
                 <gating:vertex>
                   <gating:coordinate data-type:value="718.5210084034" />
                   <gating:coordinate data-type:value="990.5046728972" />
                 </gating:vertex>
                 <gating:vertex>
                   <gating:coordinate data-type:value="404.4369747899" />
                   <gating:coordinate data-type:value="1047.9252336449" />
                 </gating:vertex>
               </gating:PolygonGate>
             </Gate>
           </Population>
           <Population name="Q1: FITC- , PI+"  annotation=""  owningGroup="All Samples"  expanded="1"  sortPriority="10"  count="0" >
             <Graph smoothing="0"  backColor="#ffffff"  foreColor="#000000"  heatMapStatParameter="FL1-H"  type="Pseudocolor"  fast="1" >
               <Axis dimension="x"  name="FL1-H"  label=""  auto="auto" />
               <Axis dimension="y"  name="FL2-H"  label=""  auto="auto" />
               <GraphSettings level="5%"  smoothingHighResolution="1"  contourHighResolution="1"  histogramSmoothingCount="0"  graphResolution="256"  showOutliers="0"  drawLargeDots="0"  dotsToDraw="8000"  tint="le.chartfill.tinted.40"  lineWeight="le.lineweight.normal"  lineStyle="le.linestyle.solid" />
               <GraphEnvironment showGrid="0"  showAxes="tnlTNL"  showGates="1"  showFreqOnPlots="1"  showGateNameOnPlots="1"  showMedians="0"  showUncomped="0"  addEventParam="0"  lastYAxisName="" >
                 <TextTraits font="SansSerif"  size="11"  name="Labels"  style="plain"  color="#000000"  background="#00ffffff"  just="left" />
                 <TextTraits font="SansSerif"  size="11"  name="LayoutGates"  style="plain"  color="#000000"  background="#00ffffff"  just="left" />
                 <TextTraits font="SansSerif"  size="9"  name="Numbers"  style="plain"  color="#000000"  background="#00ffffff"  just="left" />
                 <TextTraits font="SansSerif"  size="9"  name="Legend"  style="plain"  color="#000000"  background="#00ffffff"  just="left" />
                 <WindowPosition x="256"  y="236"  width="390"  height="582"  displayed="1"  panelState="---" />
               </GraphEnvironment>
             </Graph>
             <Gate gating:id="ID494186611" >
               <gating:RectangleGate eventsInside="1"  annoOffsetX="0"  annoOffsetY="0"  tint="#000000"  isTinted="0"  lineWeight="Normal"  userDefined="1"  percentX="0"  percentY="0" >
                 <gating:dimension gating:max="243.5312073433415" >
                   <data-type:fcs-dimension data-type:name="FL1-H" />
                 </gating:dimension>
                 <gating:dimension gating:min="70.8707925832824" >
                   <data-type:fcs-dimension data-type:name="FL2-H" />
                 </gating:dimension>
               </gating:RectangleGate>
             </Gate>
           </Population>
           <Population name="Q2: FITC+ , PI+"  annotation=""  owningGroup="All Samples"  expanded="1"  sortPriority="10"  count="0" >
             <Graph smoothing="0"  backColor="#ffffff"  foreColor="#000000"  heatMapStatParameter="FL1-H"  type="Pseudocolor"  fast="1" >
               <Axis dimension="x"  name="FL1-H"  label=""  auto="auto" />
               <Axis dimension="y"  name="FL2-H"  label=""  auto="auto" />
               <GraphSettings level="5%"  smoothingHighResolution="1"  contourHighResolution="1"  histogramSmoothingCount="0"  graphResolution="256"  showOutliers="0"  drawLargeDots="0"  dotsToDraw="8000"  tint="le.chartfill.tinted.40"  lineWeight="le.lineweight.normal"  lineStyle="le.linestyle.solid" />
               <GraphEnvironment showGrid="0"  showAxes="tnlTNL"  showGates="1"  showFreqOnPlots="1"  showGateNameOnPlots="1"  showMedians="0"  showUncomped="0"  addEventParam="0"  lastYAxisName="" >
                 <TextTraits font="SansSerif"  size="11"  name="Labels"  style="plain"  color="#000000"  background="#00ffffff"  just="left" />
                 <TextTraits font="SansSerif"  size="11"  name="LayoutGates"  style="plain"  color="#000000"  background="#00ffffff"  just="left" />
                 <TextTraits font="SansSerif"  size="9"  name="Numbers"  style="plain"  color="#000000"  background="#00ffffff"  just="left" />
                 <TextTraits font="SansSerif"  size="9"  name="Legend"  style="plain"  color="#000000"  background="#00ffffff"  just="left" />
                 <WindowPosition x="256"  y="236"  width="390"  height="582"  displayed="1"  panelState="---" />
               </GraphEnvironment>
             </Graph>
             <Gate gating:id="ID2080365674" >
               <gating:RectangleGate eventsInside="1"  annoOffsetX="0"  annoOffsetY="0"  tint="#000000"  isTinted="0"  lineWeight="Normal"  userDefined="1"  percentX="0"  percentY="0" >
                 <gating:dimension gating:min="243.5312073433415" >
                   <data-type:fcs-dimension data-type:name="FL1-H" />
                 </gating:dimension>
                 <gating:dimension gating:min="70.8707925832824" >
                   <data-type:fcs-dimension data-type:name="FL2-H" />
                 </gating:dimension>
               </gating:RectangleGate>
             </Gate>
           </Population>
           <Population name="Q3: FITC+ , PI-"  annotation=""  owningGroup="All Samples"  expanded="1"  sortPriority="10"  count="805" >
             <Graph smoothing="0"  backColor="#ffffff"  foreColor="#000000"  heatMapStatParameter="FL1-H"  type="Pseudocolor"  fast="1" >
               <Axis dimension="x"  name="FL1-H"  label=""  auto="auto" />
               <Axis dimension="y"  name="FL2-H"  label=""  auto="auto" />
               <GraphSettings level="5%"  smoothingHighResolution="1"  contourHighResolution="1"  histogramSmoothingCount="0"  graphResolution="256"  showOutliers="0"  drawLargeDots="0"  dotsToDraw="8000"  tint="le.chartfill.tinted.40"  lineWeight="le.lineweight.normal"  lineStyle="le.linestyle.solid" />
               <GraphEnvironment showGrid="0"  showAxes="tnlTNL"  showGates="1"  showFreqOnPlots="1"  showGateNameOnPlots="1"  showMedians="0"  showUncomped="0"  addEventParam="0"  lastYAxisName="" >
                 <TextTraits font="SansSerif"  size="11"  name="Labels"  style="plain"  color="#000000"  background="#00ffffff"  just="left" />
                 <TextTraits font="SansSerif"  size="11"  name="LayoutGates"  style="plain"  color="#000000"  background="#00ffffff"  just="left" />
                 <TextTraits font="SansSerif"  size="9"  name="Numbers"  style="plain"  color="#000000"  background="#00ffffff"  just="left" />
                 <TextTraits font="SansSerif"  size="9"  name="Legend"  style="plain"  color="#000000"  background="#00ffffff"  just="left" />
                 <WindowPosition x="256"  y="236"  width="390"  height="582"  displayed="1"  panelState="---" />
               </GraphEnvironment>
             </Graph>
             <Gate gating:id="ID1965242337" >
               <gating:RectangleGate eventsInside="1"  annoOffsetX="0"  annoOffsetY="0"  tint="#000000"  isTinted="0"  lineWeight="Normal"  userDefined="1"  percentX="0"  percentY="0" >
                 <gating:dimension gating:min="243.5312073433415" >
                   <data-type:fcs-dimension data-type:name="FL1-H" />
                 </gating:dimension>
                 <gating:dimension gating:max="70.8707925832824" >
                   <data-type:fcs-dimension data-type:name="FL2-H" />
                 </gating:dimension>
               </gating:RectangleGate>
             </Gate>
           </Population>
           <Population name="Q4: FITC- , PI-"  annotation=""  owningGroup="All Samples"  expanded="1"  sortPriority="10"  count="9195" >
             <Graph smoothing="0"  backColor="#ffffff"  foreColor="#000000"  heatMapStatParameter="FL1-H"  type="Pseudocolor"  fast="1" >
               <Axis dimension="x"  name="FL1-H"  label=""  auto="auto" />
               <Axis dimension="y"  name="FL2-H"  label=""  auto="auto" />
               <GraphSettings level="5%"  smoothingHighResolution="1"  contourHighResolution="1"  histogramSmoothingCount="0"  graphResolution="256"  showOutliers="0"  drawLargeDots="0"  dotsToDraw="8000"  tint="le.chartfill.tinted.40"  lineWeight="le.lineweight.normal"  lineStyle="le.linestyle.solid" />
               <GraphEnvironment showGrid="0"  showAxes="tnlTNL"  showGates="1"  showFreqOnPlots="1"  showGateNameOnPlots="1"  showMedians="0"  showUncomped="0"  addEventParam="0"  lastYAxisName="" >
                 <TextTraits font="SansSerif"  size="11"  name="Labels"  style="plain"  color="#000000"  background="#00ffffff"  just="left" />
                 <TextTraits font="SansSerif"  size="11"  name="LayoutGates"  style="plain"  color="#000000"  background="#00ffffff"  just="left" />
                 <TextTraits font="SansSerif"  size="9"  name="Numbers"  style="plain"  color="#000000"  background="#00ffffff"  just="left" />
                 <TextTraits font="SansSerif"  size="9"  name="Legend"  style="plain"  color="#000000"  background="#00ffffff"  just="left" />
                 <WindowPosition x="256"  y="236"  width="390"  height="582"  displayed="1"  panelState="---" />
               </GraphEnvironment>
             </Graph>
             <Gate gating:id="ID629796203" >
               <gating:RectangleGate eventsInside="1"  annoOffsetX="0"  annoOffsetY="0"  tint="#000000"  isTinted="0"  lineWeight="Normal"  userDefined="1"  percentX="0"  percentY="0" >
                 <gating:dimension gating:max="243.5312073433415" >
                   <data-type:fcs-dimension data-type:name="FL1-H" />
                 </gating:dimension>
                 <gating:dimension gating:max="70.8707925832824" >
                   <data-type:fcs-dimension data-type:name="FL2-H" />
                 </gating:dimension>
               </gating:RectangleGate>
             </Gate>
           </Population>
         </Subpopulations>
       </SampleNode>
     </Sample>
     <Sample>
       <DataSet uri="file:/F:/流式/20220519diao/Data.004"  sampleID="6" />
       <Transformations>
         <transforms:linear transforms:minRange="0"  transforms:maxRange="1024"  gain="1" >
           <data-type:parameter data-type:name="FSC-H" />
         </transforms:linear>
         <transforms:linear transforms:minRange="0"  transforms:maxRange="1024"  gain="1" >
           <data-type:parameter data-type:name="SSC-H" />
         </transforms:linear>
         <transforms:log transforms:offset="1"  transforms:decades="4.9118113643" >
           <data-type:parameter data-type:name="FL1-H" />
         </transforms:log>
         <transforms:log transforms:offset="1"  transforms:decades="3.5" >
           <data-type:parameter data-type:name="FL2-H" />
         </transforms:log>
         <transforms:log transforms:offset="1"  transforms:decades="4" >
           <data-type:parameter data-type:name="FL3-H" />
         </transforms:log>
         <transforms:linear transforms:minRange="0"  transforms:maxRange="1024"  gain="1" >
           <data-type:parameter data-type:name="FL1-A" />
         </transforms:linear>
         <transforms:log transforms:offset="1"  transforms:decades="4" >
           <data-type:parameter data-type:name="FL4-H" />
         </transforms:log>
       </Transformations>
       <Keywords>
         <Keyword name="FJ_FCS_VERSION"  value="2" />
         <Keyword name="$BYTEORD"  value="4,3,2,1" />
         <Keyword name="$DATATYPE"  value="I" />
         <Keyword name="$NEXTDATA"  value="0" />
         <Keyword name="$SYS"  value="Macintosh System Software 10.5.8" />
         <Keyword name="CREATOR"  value="CellQuest Pro  6.0" />
         <Keyword name="LOGIN NAME"  value="Administrator" />
         <Keyword name="WORKSTATION"  value="(Unavailable)" />
         <Keyword name="$TOT"  value="10000" />
         <Keyword name="$MODE"  value="L" />
         <Keyword name="$PAR"  value="7" />
         <Keyword name="$P1N"  value="FSC-H" />
         <Keyword name="$P1R"  value="1024" />
         <Keyword name="$P1B"  value="16" />
         <Keyword name="$P1E"  value="0,0" />
         <Keyword name="$P2N"  value="SSC-H" />
         <Keyword name="$P2R"  value="1024" />
         <Keyword name="$P2B"  value="16" />
         <Keyword name="$P2E"  value="0,0" />
         <Keyword name="$P3N"  value="FL1-H" />
         <Keyword name="$P3R"  value="1024" />
         <Keyword name="$P3B"  value="16" />
         <Keyword name="$P3E"  value="4,0" />
         <Keyword name="$P4N"  value="FL2-H" />
         <Keyword name="$P4R"  value="1024" />
         <Keyword name="$P4B"  value="16" />
         <Keyword name="$P4E"  value="4,0" />
         <Keyword name="$P5N"  value="FL3-H" />
         <Keyword name="$P5R"  value="1024" />
         <Keyword name="$P5B"  value="16" />
         <Keyword name="$P5E"  value="4,0" />
         <Keyword name="$P1S"  value="FSC-Height" />
         <Keyword name="$P2S"  value="SSC-Height" />
         <Keyword name="$P3S"  value="FITC" />
         <Keyword name="$P4S"  value="PI" />
         <Keyword name="$P6N"  value="FL1-A" />
         <Keyword name="$P6R"  value="1024" />
         <Keyword name="$P6B"  value="16" />
         <Keyword name="$P6E"  value="0,0" />
         <Keyword name="$P7N"  value="FL4-H" />
         <Keyword name="$P7R"  value="1024" />
         <Keyword name="$P7B"  value="16" />
         <Keyword name="$P7E"  value="4,0" />
         <Keyword name="PANEL NAME"  value="2c-diaowang" />
         <Keyword name="TUBE NAME"  value="tube #5" />
         <Keyword name="START BATCH"  value="FALSE" />
         <Keyword name="END BATCH"  value="FALSE" />
         <Keyword name="$OP"  value="Administrator" />
         <Keyword name="$CYT"  value="FACSCalibur" />
         <Keyword name="CYTNUM"  value="E97501505" />
         <Keyword name="$BTIM"  value="19:56:28" />
         <Keyword name="$ETIM"  value="19:56:45" />
         <Keyword name="BD$AcqLibVersion"  value="6.0" />
         <Keyword name="BD$NPAR"  value="7" />
         <Keyword name="BD$P1N"  value="FSC-H" />
         <Keyword name="BD$P2N"  value="SSC-H" />
         <Keyword name="BD$P3N"  value="FL1-H" />
         <Keyword name="BD$P4N"  value="FL2-H" />
         <Keyword name="BD$P5N"  value="FL3-H" />
         <Keyword name="BD$P6N"  value="FL1-A" />
         <Keyword name="BD$P7N"  value="FL4-H" />
         <Keyword name="BD$WORD0"  value="255" />
         <Keyword name="BD$WORD1"  value="284" />
         <Keyword name="BD$WORD2"  value="402" />
         <Keyword name="BD$WORD3"  value="408" />
         <Keyword name="BD$WORD4"  value="607" />
         <Keyword name="BD$WORD5"  value="395" />
         <Keyword name="BD$WORD6"  value="395" />
         <Keyword name="BD$WORD7"  value="395" />
         <Keyword name="BD$WORD8"  value="395" />
         <Keyword name="BD$WORD9"  value="395" />
         <Keyword name="BD$WORD10"  value="300" />
         <Keyword name="BD$WORD11"  value="273" />
         <Keyword name="BD$WORD12"  value="491" />
         <Keyword name="BD$WORD13"  value="4" />
         <Keyword name="BD$WORD14"  value="287" />
         <Keyword name="BD$WORD15"  value="418" />
         <Keyword name="BD$WORD16"  value="425" />
         <Keyword name="BD$WORD17"  value="633" />
         <Keyword name="BD$WORD18"  value="263" />
         <Keyword name="BD$WORD19"  value="100" />
         <Keyword name="BD$WORD20"  value="100" />
         <Keyword name="BD$WORD21"  value="100" />
         <Keyword name="BD$WORD22"  value="100" />
         <Keyword name="BD$WORD23"  value="1" />
         <Keyword name="BD$WORD24"  value="1" />
         <Keyword name="BD$WORD25"  value="0" />
         <Keyword name="BD$WORD26"  value="0" />
         <Keyword name="BD$WORD27"  value="0" />
         <Keyword name="BD$WORD28"  value="136" />
         <Keyword name="BD$WORD29"  value="52" />
         <Keyword name="BD$WORD30"  value="52" />
         <Keyword name="BD$WORD31"  value="52" />
         <Keyword name="BD$WORD32"  value="52" />
         <Keyword name="BD$WORD33"  value="52" />
         <Keyword name="BD$WORD34"  value="0" />
         <Keyword name="BD$WORD35"  value="199" />
         <Keyword name="BD$WORD36"  value="0" />
         <Keyword name="BD$WORD37"  value="128" />
         <Keyword name="BD$WORD38"  value="280" />
         <Keyword name="BD$WORD39"  value="3" />
         <Keyword name="BD$WORD40"  value="2" />
         <Keyword name="BD$WORD41"  value="100" />
         <Keyword name="BD$WORD42"  value="100" />
         <Keyword name="BD$WORD43"  value="0" />
         <Keyword name="BD$WORD44"  value="1023" />
         <Keyword name="BD$WORD45"  value="1023" />
         <Keyword name="BD$WORD46"  value="1023" />
         <Keyword name="BD$WORD47"  value="53" />
         <Keyword name="BD$WORD48"  value="675" />
         <Keyword name="BD$WORD49"  value="6" />
         <Keyword name="BD$WORD50"  value="281" />
         <Keyword name="BD$WORD51"  value="52" />
         <Keyword name="BD$WORD52"  value="510" />
         <Keyword name="BD$WORD53"  value="872" />
         <Keyword name="BD$WORD54"  value="765" />
         <Keyword name="BD$WORD55"  value="976" />
         <Keyword name="BD$WORD56"  value="506" />
         <Keyword name="BD$WORD57"  value="928" />
         <Keyword name="BD$WORD58"  value="1012" />
         <Keyword name="BD$WORD59"  value="832" />
         <Keyword name="BD$WORD60"  value="745" />
         <Keyword name="BD$WORD61"  value="896" />
         <Keyword name="BD$WORD62"  value="466" />
         <Keyword name="BD$WORD63"  value="768" />
         <Keyword name="BD$LASERMODE"  value="1" />
         <Keyword name="CalibFile"  value="FALSE" />
         <Keyword name="P7THRESVOL"  value="52" />
         <Keyword name="$FIL"  value="Data.004" />
         <Keyword name="FILE GUID"  value="5EB900F4-C62C-432A-BFAC-927ECBDEF4E8" />
         <Keyword name="$DATE"  value="19-May-22" />
         <Keyword name="$P5S"  value="" />
         <Keyword name="$P6S"  value="" />
         <Keyword name="$P7S"  value="" />
       </Keywords>
       <SampleNode name="Data.004"  annotation=""  owningGroup=""  expanded="1"  sortPriority="10"  count="10000"  sampleID="6" >
         <Graph smoothing="0"  backColor="#ffffff"  foreColor="#000000"  heatMapStatParameter="FL1-H"  type="Histogram"  fast="1" >
           <Axis dimension="x"  name="FL1-H"  label=""  auto="auto" />
           <Axis dimension="y"  name=""  label=""  auto="auto" />
           <GraphSettings level="5%"  smoothingHighResolution="1"  contourHighResolution="1"  histogramSmoothingCount="0"  graphResolution="256"  showOutliers="0"  drawLargeDots="0"  dotsToDraw="8000"  tint="le.chartfill.tinted.40"  lineWeight="le.lineweight.normal"  lineStyle="le.linestyle.solid" />
           <GraphEnvironment showGrid="0"  showAxes="H"  showGates="1"  showFreqOnPlots="1"  showGateNameOnPlots="1"  showMedians="0"  showUncomped="0"  addEventParam="0"  lastYAxisName="" >
             <TextTraits font="SansSerif"  size="11"  name="Labels"  style="plain"  color="#000000"  background="#00ffffff"  just="left" />
             <TextTraits font="SansSerif"  size="11"  name="LayoutGates"  style="plain"  color="#000000"  background="#00ffffff"  just="left" />
             <TextTraits font="SansSerif"  size="9"  name="Numbers"  style="plain"  color="#000000"  background="#00ffffff"  just="left" />
             <TextTraits font="SansSerif"  size="9"  name="Legend"  style="plain"  color="#000000"  background="#00ffffff"  just="left" />
             <WindowPosition x="0"  y="0"  width="748"  height="708"  displayed="0"  panelState="++" />
           </GraphEnvironment>
         </Graph>
         <Subpopulations>
           <Population name="Lymphocytes"  annotation=""  owningGroup="All Samples"  expanded="1"  sortPriority="10"  count="9303" >
             <Graph smoothing="0"  backColor="#ffffff"  foreColor="#000000"  heatMapStatParameter="FL1-H"  type="Pseudocolor"  fast="1" >
               <Axis dimension="x"  name="FL1-H"  label=""  auto="auto" />
               <Axis dimension="y"  name="FL2-H"  label=""  auto="auto" />
               <GraphSettings level="5%"  smoothingHighResolution="1"  contourHighResolution="1"  histogramSmoothingCount="0"  graphResolution="256"  showOutliers="0"  drawLargeDots="0"  dotsToDraw="8000"  tint="le.chartfill.tinted.40"  lineWeight="le.lineweight.normal"  lineStyle="le.linestyle.solid" />
               <GraphEnvironment showGrid="0"  showAxes="tnlTNL"  showGates="1"  showFreqOnPlots="1"  showGateNameOnPlots="1"  showMedians="0"  showUncomped="0"  addEventParam="0"  lastYAxisName="" >
                 <TextTraits font="SansSerif"  size="11"  name="Labels"  style="plain"  color="#000000"  background="#00ffffff"  just="left" />
                 <TextTraits font="SansSerif"  size="11"  name="LayoutGates"  style="plain"  color="#000000"  background="#00ffffff"  just="left" />
                 <TextTraits font="SansSerif"  size="9"  name="Numbers"  style="plain"  color="#000000"  background="#00ffffff"  just="left" />
                 <TextTraits font="SansSerif"  size="9"  name="Legend"  style="plain"  color="#000000"  background="#00ffffff"  just="left" />
                 <WindowPosition x="116"  y="166"  width="390"  height="582"  displayed="0"  panelState="---" />
               </GraphEnvironment>
             </Graph>
             <Gate gating:id="ID1551695291" >
               <gating:PolygonGate eventsInside="1"  annoOffsetX="-42"  annoOffsetY="0"  tint="#000000"  isTinted="0"  lineWeight="Normal"  userDefined="1"  quadId="-1"  gateResolution="256" >
                 <gating:dimension>
                   <data-type:fcs-dimension data-type:name="FSC-H" />
                 </gating:dimension>
                 <gating:dimension>
                   <data-type:fcs-dimension data-type:name="SSC-H" />
                 </gating:dimension>
                 <gating:vertex>
                   <gating:coordinate data-type:value="86.0504201681" />
                   <gating:coordinate data-type:value="1028.785046729" />
                 </gating:vertex>
                 <gating:vertex>
                   <gating:coordinate data-type:value="21.512605042" />
                   <gating:coordinate data-type:value="669.9065420561" />
                 </gating:vertex>
                 <gating:vertex>
                   <gating:coordinate data-type:value="55.9327731092" />
                   <gating:coordinate data-type:value="464.1495327103" />
                 </gating:vertex>
                 <gating:vertex>
                   <gating:coordinate data-type:value="111.8655462185" />
                   <gating:coordinate data-type:value="181.8317757009" />
                 </gating:vertex>
                 <gating:vertex>
                   <gating:coordinate data-type:value="129.0756302521" />
                   <gating:coordinate data-type:value="105.2710280374" />
                 </gating:vertex>
                 <gating:vertex>
                   <gating:coordinate data-type:value="228.0336134454" />
                   <gating:coordinate data-type:value="124.4112149533" />
                 </gating:vertex>
                 <gating:vertex>
                   <gating:coordinate data-type:value="301.1764705882" />
                   <gating:coordinate data-type:value="110.0560747664" />
                 </gating:vertex>
                 <gating:vertex>
                   <gating:coordinate data-type:value="395.8319327731" />
                   <gating:coordinate data-type:value="119.6261682243" />
                 </gating:vertex>
                 <gating:vertex>
                   <gating:coordinate data-type:value="486.1848739496" />
                   <gating:coordinate data-type:value="153.1214953271" />
                 </gating:vertex>
                 <gating:vertex>
                   <gating:coordinate data-type:value="512" />
                   <gating:coordinate data-type:value="205.7570093458" />
                 </gating:vertex>
                 <gating:vertex>
                   <gating:coordinate data-type:value="546.4201680672" />
                   <gating:coordinate data-type:value="325.3831775701" />
                 </gating:vertex>
                 <gating:vertex>
                   <gating:coordinate data-type:value="546.4201680672" />
                   <gating:coordinate data-type:value="449.7943925234" />
                 </gating:vertex>
                 <gating:vertex>
                   <gating:coordinate data-type:value="718.5210084034" />
                   <gating:coordinate data-type:value="990.5046728972" />
                 </gating:vertex>
                 <gating:vertex>
                   <gating:coordinate data-type:value="404.4369747899" />
                   <gating:coordinate data-type:value="1047.9252336449" />
                 </gating:vertex>
               </gating:PolygonGate>
             </Gate>
             <Subpopulations>
               <Population name="Q1: FITC- , PI+"  annotation=""  owningGroup=""  expanded="1"  sortPriority="10"  count="50" >
                 <Graph smoothing="0"  backColor="#ffffff"  foreColor="#000000"  heatMapStatParameter="FL1-H"  type="Pseudocolor"  fast="1" >
                   <Axis dimension="x"  name="FL1-H"  label=""  auto="auto" />
                   <Axis dimension="y"  name="FL2-H"  label=""  auto="auto" />
                   <GraphSettings level="5%"  smoothingHighResolution="1"  contourHighResolution="1"  histogramSmoothingCount="0"  graphResolution="256"  showOutliers="0"  drawLargeDots="0"  dotsToDraw="8000"  tint="le.chartfill.tinted.40"  lineWeight="le.lineweight.normal"  lineStyle="le.linestyle.solid" />
                   <GraphEnvironment showGrid="0"  showAxes="tnlTNL"  showGates="1"  showFreqOnPlots="1"  showGateNameOnPlots="1"  showMedians="0"  showUncomped="0"  addEventParam="0"  lastYAxisName="" >
                     <TextTraits font="SansSerif"  size="11"  name="Labels"  style="plain"  color="#000000"  background="#00ffffff"  just="left" />
                     <TextTraits font="SansSerif"  size="11"  name="LayoutGates"  style="plain"  color="#000000"  background="#00ffffff"  just="left" />
                     <TextTraits font="SansSerif"  size="9"  name="Numbers"  style="plain"  color="#000000"  background="#00ffffff"  just="left" />
                     <TextTraits font="SansSerif"  size="9"  name="Legend"  style="plain"  color="#000000"  background="#00ffffff"  just="left" />
                     <WindowPosition x="256"  y="236"  width="390"  height="582"  displayed="1"  panelState="---" />
                   </GraphEnvironment>
                 </Graph>
                 <Gate gating:id="ID296947909"  gating:parent_id="ID1551695291" >
                   <gating:RectangleGate eventsInside="1"  annoOffsetX="0"  annoOffsetY="0"  tint="#000000"  isTinted="0"  lineWeight="Normal"  userDefined="1"  percentX="0"  percentY="0" >
                     <gating:dimension gating:max="243.5312073433415" >
                       <data-type:fcs-dimension data-type:name="FL1-H" />
                     </gating:dimension>
                     <gating:dimension gating:min="70.8707925832824" >
                       <data-type:fcs-dimension data-type:name="FL2-H" />
                     </gating:dimension>
                   </gating:RectangleGate>
                 </Gate>
               </Population>
               <Population name="Q2: FITC+ , PI+"  annotation=""  owningGroup=""  expanded="1"  sortPriority="10"  count="194" >
                 <Graph smoothing="0"  backColor="#ffffff"  foreColor="#000000"  heatMapStatParameter="FL1-H"  type="Pseudocolor"  fast="1" >
                   <Axis dimension="x"  name="FL1-H"  label=""  auto="auto" />
                   <Axis dimension="y"  name="FL2-H"  label=""  auto="auto" />
                   <GraphSettings level="5%"  smoothingHighResolution="1"  contourHighResolution="1"  histogramSmoothingCount="0"  graphResolution="256"  showOutliers="0"  drawLargeDots="0"  dotsToDraw="8000"  tint="le.chartfill.tinted.40"  lineWeight="le.lineweight.normal"  lineStyle="le.linestyle.solid" />
                   <GraphEnvironment showGrid="0"  showAxes="tnlTNL"  showGates="1"  showFreqOnPlots="1"  showGateNameOnPlots="1"  showMedians="0"  showUncomped="0"  addEventParam="0"  lastYAxisName="" >
                     <TextTraits font="SansSerif"  size="11"  name="Labels"  style="plain"  color="#000000"  background="#00ffffff"  just="left" />
                     <TextTraits font="SansSerif"  size="11"  name="LayoutGates"  style="plain"  color="#000000"  background="#00ffffff"  just="left" />
                     <TextTraits font="SansSerif"  size="9"  name="Numbers"  style="plain"  color="#000000"  background="#00ffffff"  just="left" />
                     <TextTraits font="SansSerif"  size="9"  name="Legend"  style="plain"  color="#000000"  background="#00ffffff"  just="left" />
                     <WindowPosition x="256"  y="236"  width="390"  height="582"  displayed="1"  panelState="---" />
                   </GraphEnvironment>
                 </Graph>
                 <Gate gating:id="ID1795726597"  gating:parent_id="ID1551695291" >
                   <gating:RectangleGate eventsInside="1"  annoOffsetX="0"  annoOffsetY="0"  tint="#000000"  isTinted="0"  lineWeight="Normal"  userDefined="1"  percentX="0"  percentY="0" >
                     <gating:dimension gating:min="243.5312073433415" >
                       <data-type:fcs-dimension data-type:name="FL1-H" />
                     </gating:dimension>
                     <gating:dimension gating:min="70.8707925832824" >
                       <data-type:fcs-dimension data-type:name="FL2-H" />
                     </gating:dimension>
                   </gating:RectangleGate>
                 </Gate>
               </Population>
               <Population name="Q3: FITC+ , PI-"  annotation=""  owningGroup=""  expanded="1"  sortPriority="10"  count="277" >
                 <Graph smoothing="0"  backColor="#ffffff"  foreColor="#000000"  heatMapStatParameter="FL1-H"  type="Pseudocolor"  fast="1" >
                   <Axis dimension="x"  name="FL1-H"  label=""  auto="auto" />
                   <Axis dimension="y"  name="FL2-H"  label=""  auto="auto" />
                   <GraphSettings level="5%"  smoothingHighResolution="1"  contourHighResolution="1"  histogramSmoothingCount="0"  graphResolution="256"  showOutliers="0"  drawLargeDots="0"  dotsToDraw="8000"  tint="le.chartfill.tinted.40"  lineWeight="le.lineweight.normal"  lineStyle="le.linestyle.solid" />
                   <GraphEnvironment showGrid="0"  showAxes="tnlTNL"  showGates="1"  showFreqOnPlots="1"  showGateNameOnPlots="1"  showMedians="0"  showUncomped="0"  addEventParam="0"  lastYAxisName="" >
                     <TextTraits font="SansSerif"  size="11"  name="Labels"  style="plain"  color="#000000"  background="#00ffffff"  just="left" />
                     <TextTraits font="SansSerif"  size="11"  name="LayoutGates"  style="plain"  color="#000000"  background="#00ffffff"  just="left" />
                     <TextTraits font="SansSerif"  size="9"  name="Numbers"  style="plain"  color="#000000"  background="#00ffffff"  just="left" />
                     <TextTraits font="SansSerif"  size="9"  name="Legend"  style="plain"  color="#000000"  background="#00ffffff"  just="left" />
                     <WindowPosition x="256"  y="236"  width="390"  height="582"  displayed="1"  panelState="---" />
                   </GraphEnvironment>
                 </Graph>
                 <Gate gating:id="ID1836704581"  gating:parent_id="ID1551695291" >
                   <gating:RectangleGate eventsInside="1"  annoOffsetX="0"  annoOffsetY="0"  tint="#000000"  isTinted="0"  lineWeight="Normal"  userDefined="1"  percentX="0"  percentY="0" >
                     <gating:dimension gating:min="243.5312073433415" >
                       <data-type:fcs-dimension data-type:name="FL1-H" />
                     </gating:dimension>
                     <gating:dimension gating:max="70.8707925832824" >
                       <data-type:fcs-dimension data-type:name="FL2-H" />
                     </gating:dimension>
                   </gating:RectangleGate>
                 </Gate>
               </Population>
               <Population name="Q4: FITC- , PI-"  annotation=""  owningGroup=""  expanded="1"  sortPriority="10"  count="8782" >
                 <Graph smoothing="0"  backColor="#ffffff"  foreColor="#000000"  heatMapStatParameter="FL1-H"  type="Pseudocolor"  fast="1" >
                   <Axis dimension="x"  name="FL1-H"  label=""  auto="auto" />
                   <Axis dimension="y"  name="FL2-H"  label=""  auto="auto" />
                   <GraphSettings level="5%"  smoothingHighResolution="1"  contourHighResolution="1"  histogramSmoothingCount="0"  graphResolution="256"  showOutliers="0"  drawLargeDots="0"  dotsToDraw="8000"  tint="le.chartfill.tinted.40"  lineWeight="le.lineweight.normal"  lineStyle="le.linestyle.solid" />
                   <GraphEnvironment showGrid="0"  showAxes="tnlTNL"  showGates="1"  showFreqOnPlots="1"  showGateNameOnPlots="1"  showMedians="0"  showUncomped="0"  addEventParam="0"  lastYAxisName="" >
                     <TextTraits font="SansSerif"  size="11"  name="Labels"  style="plain"  color="#000000"  background="#00ffffff"  just="left" />
                     <TextTraits font="SansSerif"  size="11"  name="LayoutGates"  style="plain"  color="#000000"  background="#00ffffff"  just="left" />
                     <TextTraits font="SansSerif"  size="9"  name="Numbers"  style="plain"  color="#000000"  background="#00ffffff"  just="left" />
                     <TextTraits font="SansSerif"  size="9"  name="Legend"  style="plain"  color="#000000"  background="#00ffffff"  just="left" />
                     <WindowPosition x="256"  y="236"  width="390"  height="582"  displayed="1"  panelState="---" />
                   </GraphEnvironment>
                 </Graph>
                 <Gate gating:id="ID31249440"  gating:parent_id="ID1551695291" >
                   <gating:RectangleGate eventsInside="1"  annoOffsetX="0"  annoOffsetY="0"  tint="#000000"  isTinted="0"  lineWeight="Normal"  userDefined="1"  percentX="0"  percentY="0" >
                     <gating:dimension gating:max="243.5312073433415" >
                       <data-type:fcs-dimension data-type:name="FL1-H" />
                     </gating:dimension>
                     <gating:dimension gating:max="70.8707925832824" >
                       <data-type:fcs-dimension data-type:name="FL2-H" />
                     </gating:dimension>
                   </gating:RectangleGate>
                 </Gate>
               </Population>
             </Subpopulations>
           </Population>
           <Population name="Q1: FITC- , PI+"  annotation=""  owningGroup="All Samples"  expanded="1"  sortPriority="10"  count="58" >
             <Graph smoothing="0"  backColor="#ffffff"  foreColor="#000000"  heatMapStatParameter="FL1-H"  type="Pseudocolor"  fast="1" >
               <Axis dimension="x"  name="FL1-H"  label=""  auto="auto" />
               <Axis dimension="y"  name="FL2-H"  label=""  auto="auto" />
               <GraphSettings level="5%"  smoothingHighResolution="1"  contourHighResolution="1"  histogramSmoothingCount="0"  graphResolution="256"  showOutliers="0"  drawLargeDots="0"  dotsToDraw="8000"  tint="le.chartfill.tinted.40"  lineWeight="le.lineweight.normal"  lineStyle="le.linestyle.solid" />
               <GraphEnvironment showGrid="0"  showAxes="tnlTNL"  showGates="1"  showFreqOnPlots="1"  showGateNameOnPlots="1"  showMedians="0"  showUncomped="0"  addEventParam="0"  lastYAxisName="" >
                 <TextTraits font="SansSerif"  size="11"  name="Labels"  style="plain"  color="#000000"  background="#00ffffff"  just="left" />
                 <TextTraits font="SansSerif"  size="11"  name="LayoutGates"  style="plain"  color="#000000"  background="#00ffffff"  just="left" />
                 <TextTraits font="SansSerif"  size="9"  name="Numbers"  style="plain"  color="#000000"  background="#00ffffff"  just="left" />
                 <TextTraits font="SansSerif"  size="9"  name="Legend"  style="plain"  color="#000000"  background="#00ffffff"  just="left" />
                 <WindowPosition x="256"  y="236"  width="390"  height="582"  displayed="1"  panelState="---" />
               </GraphEnvironment>
             </Graph>
             <Gate gating:id="ID1904007319" >
               <gating:RectangleGate eventsInside="1"  annoOffsetX="0"  annoOffsetY="0"  tint="#000000"  isTinted="0"  lineWeight="Normal"  userDefined="1"  percentX="0"  percentY="0" >
                 <gating:dimension gating:max="243.5312073433415" >
                   <data-type:fcs-dimension data-type:name="FL1-H" />
                 </gating:dimension>
                 <gating:dimension gating:min="70.8707925832824" >
                   <data-type:fcs-dimension data-type:name="FL2-H" />
                 </gating:dimension>
               </gating:RectangleGate>
             </Gate>
           </Population>
           <Population name="Q2: FITC+ , PI+"  annotation=""  owningGroup="All Samples"  expanded="1"  sortPriority="10"  count="254" >
             <Graph smoothing="0"  backColor="#ffffff"  foreColor="#000000"  heatMapStatParameter="FL1-H"  type="Pseudocolor"  fast="1" >
               <Axis dimension="x"  name="FL1-H"  label=""  auto="auto" />
               <Axis dimension="y"  name="FL2-H"  label=""  auto="auto" />
               <GraphSettings level="5%"  smoothingHighResolution="1"  contourHighResolution="1"  histogramSmoothingCount="0"  graphResolution="256"  showOutliers="0"  drawLargeDots="0"  dotsToDraw="8000"  tint="le.chartfill.tinted.40"  lineWeight="le.lineweight.normal"  lineStyle="le.linestyle.solid" />
               <GraphEnvironment showGrid="0"  showAxes="tnlTNL"  showGates="1"  showFreqOnPlots="1"  showGateNameOnPlots="1"  showMedians="0"  showUncomped="0"  addEventParam="0"  lastYAxisName="" >
                 <TextTraits font="SansSerif"  size="11"  name="Labels"  style="plain"  color="#000000"  background="#00ffffff"  just="left" />
                 <TextTraits font="SansSerif"  size="11"  name="LayoutGates"  style="plain"  color="#000000"  background="#00ffffff"  just="left" />
                 <TextTraits font="SansSerif"  size="9"  name="Numbers"  style="plain"  color="#000000"  background="#00ffffff"  just="left" />
                 <TextTraits font="SansSerif"  size="9"  name="Legend"  style="plain"  color="#000000"  background="#00ffffff"  just="left" />
                 <WindowPosition x="256"  y="236"  width="390"  height="582"  displayed="1"  panelState="---" />
               </GraphEnvironment>
             </Graph>
             <Gate gating:id="ID605909578" >
               <gating:RectangleGate eventsInside="1"  annoOffsetX="0"  annoOffsetY="0"  tint="#000000"  isTinted="0"  lineWeight="Normal"  userDefined="1"  percentX="0"  percentY="0" >
                 <gating:dimension gating:min="243.5312073433415" >
                   <data-type:fcs-dimension data-type:name="FL1-H" />
                 </gating:dimension>
                 <gating:dimension gating:min="70.8707925832824" >
                   <data-type:fcs-dimension data-type:name="FL2-H" />
                 </gating:dimension>
               </gating:RectangleGate>
             </Gate>
           </Population>
           <Population name="Q3: FITC+ , PI-"  annotation=""  owningGroup="All Samples"  expanded="1"  sortPriority="10"  count="378" >
             <Graph smoothing="0"  backColor="#ffffff"  foreColor="#000000"  heatMapStatParameter="FL1-H"  type="Pseudocolor"  fast="1" >
               <Axis dimension="x"  name="FL1-H"  label=""  auto="auto" />
               <Axis dimension="y"  name="FL2-H"  label=""  auto="auto" />
               <GraphSettings level="5%"  smoothingHighResolution="1"  contourHighResolution="1"  histogramSmoothingCount="0"  graphResolution="256"  showOutliers="0"  drawLargeDots="0"  dotsToDraw="8000"  tint="le.chartfill.tinted.40"  lineWeight="le.lineweight.normal"  lineStyle="le.linestyle.solid" />
               <GraphEnvironment showGrid="0"  showAxes="tnlTNL"  showGates="1"  showFreqOnPlots="1"  showGateNameOnPlots="1"  showMedians="0"  showUncomped="0"  addEventParam="0"  lastYAxisName="" >
                 <TextTraits font="SansSerif"  size="11"  name="Labels"  style="plain"  color="#000000"  background="#00ffffff"  just="left" />
                 <TextTraits font="SansSerif"  size="11"  name="LayoutGates"  style="plain"  color="#000000"  background="#00ffffff"  just="left" />
                 <TextTraits font="SansSerif"  size="9"  name="Numbers"  style="plain"  color="#000000"  background="#00ffffff"  just="left" />
                 <TextTraits font="SansSerif"  size="9"  name="Legend"  style="plain"  color="#000000"  background="#00ffffff"  just="left" />
                 <WindowPosition x="256"  y="236"  width="390"  height="582"  displayed="1"  panelState="---" />
               </GraphEnvironment>
             </Graph>
             <Gate gating:id="ID187935559" >
               <gating:RectangleGate eventsInside="1"  annoOffsetX="0"  annoOffsetY="0"  tint="#000000"  isTinted="0"  lineWeight="Normal"  userDefined="1"  percentX="0"  percentY="0" >
                 <gating:dimension gating:min="243.5312073433415" >
                   <data-type:fcs-dimension data-type:name="FL1-H" />
                 </gating:dimension>
                 <gating:dimension gating:max="70.8707925832824" >
                   <data-type:fcs-dimension data-type:name="FL2-H" />
                 </gating:dimension>
               </gating:RectangleGate>
             </Gate>
           </Population>
           <Population name="Q4: FITC- , PI-"  annotation=""  owningGroup="All Samples"  expanded="1"  sortPriority="10"  count="9310" >
             <Graph smoothing="0"  backColor="#ffffff"  foreColor="#000000"  heatMapStatParameter="FL1-H"  type="Pseudocolor"  fast="1" >
               <Axis dimension="x"  name="FL1-H"  label=""  auto="auto" />
               <Axis dimension="y"  name="FL2-H"  label=""  auto="auto" />
               <GraphSettings level="5%"  smoothingHighResolution="1"  contourHighResolution="1"  histogramSmoothingCount="0"  graphResolution="256"  showOutliers="0"  drawLargeDots="0"  dotsToDraw="8000"  tint="le.chartfill.tinted.40"  lineWeight="le.lineweight.normal"  lineStyle="le.linestyle.solid" />
               <GraphEnvironment showGrid="0"  showAxes="tnlTNL"  showGates="1"  showFreqOnPlots="1"  showGateNameOnPlots="1"  showMedians="0"  showUncomped="0"  addEventParam="0"  lastYAxisName="" >
                 <TextTraits font="SansSerif"  size="11"  name="Labels"  style="plain"  color="#000000"  background="#00ffffff"  just="left" />
                 <TextTraits font="SansSerif"  size="11"  name="LayoutGates"  style="plain"  color="#000000"  background="#00ffffff"  just="left" />
                 <TextTraits font="SansSerif"  size="9"  name="Numbers"  style="plain"  color="#000000"  background="#00ffffff"  just="left" />
                 <TextTraits font="SansSerif"  size="9"  name="Legend"  style="plain"  color="#000000"  background="#00ffffff"  just="left" />
                 <WindowPosition x="256"  y="236"  width="390"  height="582"  displayed="1"  panelState="---" />
               </GraphEnvironment>
             </Graph>
             <Gate gating:id="ID108526394" >
               <gating:RectangleGate eventsInside="1"  annoOffsetX="0"  annoOffsetY="0"  tint="#000000"  isTinted="0"  lineWeight="Normal"  userDefined="1"  percentX="0"  percentY="0" >
                 <gating:dimension gating:max="243.5312073433415" >
                   <data-type:fcs-dimension data-type:name="FL1-H" />
                 </gating:dimension>
                 <gating:dimension gating:max="70.8707925832824" >
                   <data-type:fcs-dimension data-type:name="FL2-H" />
                 </gating:dimension>
               </gating:RectangleGate>
             </Gate>
           </Population>
         </Subpopulations>
       </SampleNode>
     </Sample>
     <Sample>
       <DataSet uri="file:/F:/流式/20220519diao/Data.006"  sampleID="7" />
       <Transformations>
         <transforms:linear transforms:minRange="0"  transforms:maxRange="1024"  gain="1" >
           <data-type:parameter data-type:name="FSC-H" />
         </transforms:linear>
         <transforms:linear transforms:minRange="0"  transforms:maxRange="1024"  gain="1" >
           <data-type:parameter data-type:name="SSC-H" />
         </transforms:linear>
         <transforms:log transforms:offset="1"  transforms:decades="4.9118113643" >
           <data-type:parameter data-type:name="FL1-H" />
         </transforms:log>
         <transforms:log transforms:offset="1"  transforms:decades="3.5" >
           <data-type:parameter data-type:name="FL2-H" />
         </transforms:log>
         <transforms:log transforms:offset="1"  transforms:decades="4" >
           <data-type:parameter data-type:name="FL3-H" />
         </transforms:log>
         <transforms:linear transforms:minRange="0"  transforms:maxRange="1024"  gain="1" >
           <data-type:parameter data-type:name="FL1-A" />
         </transforms:linear>
         <transforms:log transforms:offset="1"  transforms:decades="4" >
           <data-type:parameter data-type:name="FL4-H" />
         </transforms:log>
       </Transformations>
       <Keywords>
         <Keyword name="FJ_FCS_VERSION"  value="2" />
         <Keyword name="$BYTEORD"  value="4,3,2,1" />
         <Keyword name="$DATATYPE"  value="I" />
         <Keyword name="$NEXTDATA"  value="0" />
         <Keyword name="$SYS"  value="Macintosh System Software 10.5.8" />
         <Keyword name="CREATOR"  value="CellQuest Pro  6.0" />
         <Keyword name="LOGIN NAME"  value="Administrator" />
         <Keyword name="WORKSTATION"  value="(Unavailable)" />
         <Keyword name="$TOT"  value="10000" />
         <Keyword name="$MODE"  value="L" />
         <Keyword name="$PAR"  value="7" />
         <Keyword name="$P1N"  value="FSC-H" />
         <Keyword name="$P1R"  value="1024" />
         <Keyword name="$P1B"  value="16" />
         <Keyword name="$P1E"  value="0,0" />
         <Keyword name="$P2N"  value="SSC-H" />
         <Keyword name="$P2R"  value="1024" />
         <Keyword name="$P2B"  value="16" />
         <Keyword name="$P2E"  value="0,0" />
         <Keyword name="$P3N"  value="FL1-H" />
         <Keyword name="$P3R"  value="1024" />
         <Keyword name="$P3B"  value="16" />
         <Keyword name="$P3E"  value="4,0" />
         <Keyword name="$P4N"  value="FL2-H" />
         <Keyword name="$P4R"  value="1024" />
         <Keyword name="$P4B"  value="16" />
         <Keyword name="$P4E"  value="4,0" />
         <Keyword name="$P5N"  value="FL3-H" />
         <Keyword name="$P5R"  value="1024" />
         <Keyword name="$P5B"  value="16" />
         <Keyword name="$P5E"  value="4,0" />
         <Keyword name="$P1S"  value="FSC-Height" />
         <Keyword name="$P2S"  value="SSC-Height" />
         <Keyword name="$P3S"  value="FITC" />
         <Keyword name="$P4S"  value="PI" />
         <Keyword name="$P6N"  value="FL1-A" />
         <Keyword name="$P6R"  value="1024" />
         <Keyword name="$P6B"  value="16" />
         <Keyword name="$P6E"  value="0,0" />
         <Keyword name="$P7N"  value="FL4-H" />
         <Keyword name="$P7R"  value="1024" />
         <Keyword name="$P7B"  value="16" />
         <Keyword name="$P7E"  value="4,0" />
         <Keyword name="PANEL NAME"  value="2c-diaowang" />
         <Keyword name="TUBE NAME"  value="tube #1" />
         <Keyword name="START BATCH"  value="TRUE" />
         <Keyword name="END BATCH"  value="FALSE" />
         <Keyword name="$OP"  value="Administrator" />
         <Keyword name="$CYT"  value="FACSCalibur" />
         <Keyword name="CYTNUM"  value="E97501505" />
         <Keyword name="$BTIM"  value="19:57:08" />
         <Keyword name="$ETIM"  value="19:57:17" />
         <Keyword name="BD$AcqLibVersion"  value="6.0" />
         <Keyword name="BD$NPAR"  value="7" />
         <Keyword name="BD$P1N"  value="FSC-H" />
         <Keyword name="BD$P2N"  value="SSC-H" />
         <Keyword name="BD$P3N"  value="FL1-H" />
         <Keyword name="BD$P4N"  value="FL2-H" />
         <Keyword name="BD$P5N"  value="FL3-H" />
         <Keyword name="BD$P6N"  value="FL1-A" />
         <Keyword name="BD$P7N"  value="FL4-H" />
         <Keyword name="BD$WORD0"  value="255" />
         <Keyword name="BD$WORD1"  value="283" />
         <Keyword name="BD$WORD2"  value="406" />
         <Keyword name="BD$WORD3"  value="412" />
         <Keyword name="BD$WORD4"  value="612" />
         <Keyword name="BD$WORD5"  value="396" />
         <Keyword name="BD$WORD6"  value="396" />
         <Keyword name="BD$WORD7"  value="395" />
         <Keyword name="BD$WORD8"  value="395" />
         <Keyword name="BD$WORD9"  value="395" />
         <Keyword name="BD$WORD10"  value="300" />
         <Keyword name="BD$WORD11"  value="273" />
         <Keyword name="BD$WORD12"  value="518" />
         <Keyword name="BD$WORD13"  value="4" />
         <Keyword name="BD$WORD14"  value="287" />
         <Keyword name="BD$WORD15"  value="418" />
         <Keyword name="BD$WORD16"  value="425" />
         <Keyword name="BD$WORD17"  value="633" />
         <Keyword name="BD$WORD18"  value="263" />
         <Keyword name="BD$WORD19"  value="100" />
         <Keyword name="BD$WORD20"  value="100" />
         <Keyword name="BD$WORD21"  value="100" />
         <Keyword name="BD$WORD22"  value="100" />
         <Keyword name="BD$WORD23"  value="1" />
         <Keyword name="BD$WORD24"  value="1" />
         <Keyword name="BD$WORD25"  value="0" />
         <Keyword name="BD$WORD26"  value="0" />
         <Keyword name="BD$WORD27"  value="0" />
         <Keyword name="BD$WORD28"  value="136" />
         <Keyword name="BD$WORD29"  value="52" />
         <Keyword name="BD$WORD30"  value="52" />
         <Keyword name="BD$WORD31"  value="52" />
         <Keyword name="BD$WORD32"  value="52" />
         <Keyword name="BD$WORD33"  value="52" />
         <Keyword name="BD$WORD34"  value="0" />
         <Keyword name="BD$WORD35"  value="199" />
         <Keyword name="BD$WORD36"  value="0" />
         <Keyword name="BD$WORD37"  value="128" />
         <Keyword name="BD$WORD38"  value="280" />
         <Keyword name="BD$WORD39"  value="3" />
         <Keyword name="BD$WORD40"  value="2" />
         <Keyword name="BD$WORD41"  value="100" />
         <Keyword name="BD$WORD42"  value="100" />
         <Keyword name="BD$WORD43"  value="0" />
         <Keyword name="BD$WORD44"  value="1023" />
         <Keyword name="BD$WORD45"  value="1023" />
         <Keyword name="BD$WORD46"  value="1023" />
         <Keyword name="BD$WORD47"  value="53" />
         <Keyword name="BD$WORD48"  value="675" />
         <Keyword name="BD$WORD49"  value="6" />
         <Keyword name="BD$WORD50"  value="281" />
         <Keyword name="BD$WORD51"  value="52" />
         <Keyword name="BD$WORD52"  value="510" />
         <Keyword name="BD$WORD53"  value="872" />
         <Keyword name="BD$WORD54"  value="765" />
         <Keyword name="BD$WORD55"  value="976" />
         <Keyword name="BD$WORD56"  value="506" />
         <Keyword name="BD$WORD57"  value="928" />
         <Keyword name="BD$WORD58"  value="1012" />
         <Keyword name="BD$WORD59"  value="832" />
         <Keyword name="BD$WORD60"  value="745" />
         <Keyword name="BD$WORD61"  value="896" />
         <Keyword name="BD$WORD62"  value="466" />
         <Keyword name="BD$WORD63"  value="768" />
         <Keyword name="BD$LASERMODE"  value="1" />
         <Keyword name="CalibFile"  value="FALSE" />
         <Keyword name="P7THRESVOL"  value="52" />
         <Keyword name="$FIL"  value="Data.006" />
         <Keyword name="FILE GUID"  value="AC3211C8-93D5-4D40-AF46-211DA8704712" />
         <Keyword name="$DATE"  value="19-May-22" />
         <Keyword name="$P5S"  value="" />
         <Keyword name="$P6S"  value="" />
         <Keyword name="$P7S"  value="" />
       </Keywords>
       <SampleNode name="Data.006"  annotation=""  owningGroup=""  expanded="1"  sortPriority="10"  count="10000"  sampleID="7" >
         <Graph smoothing="0"  backColor="#ffffff"  foreColor="#000000"  heatMapStatParameter="FL1-H"  type="Pseudocolor"  fast="1" >
           <Axis dimension="x"  name="FSC-H"  label=""  auto="auto" />
           <Axis dimension="y"  name="SSC-H"  label=""  auto="auto" />
           <GraphSettings level="5%"  smoothingHighResolution="1"  contourHighResolution="1"  histogramSmoothingCount="0"  graphResolution="256"  showOutliers="0"  drawLargeDots="0"  dotsToDraw="8000"  tint="le.chartfill.tinted.40"  lineWeight="le.lineweight.normal"  lineStyle="le.linestyle.solid" />
           <GraphEnvironment showGrid="0"  showAxes="tnlTNL"  showGates="1"  showFreqOnPlots="1"  showGateNameOnPlots="1"  showMedians="0"  showUncomped="0"  addEventParam="0"  lastYAxisName="" >
             <TextTraits font="SansSerif"  size="11"  name="Labels"  style="plain"  color="#000000"  background="#00ffffff"  just="left" />
             <TextTraits font="SansSerif"  size="11"  name="LayoutGates"  style="plain"  color="#000000"  background="#00ffffff"  just="left" />
             <TextTraits font="SansSerif"  size="9"  name="Numbers"  style="plain"  color="#000000"  background="#00ffffff"  just="left" />
             <TextTraits font="SansSerif"  size="9"  name="Legend"  style="plain"  color="#000000"  background="#00ffffff"  just="left" />
             <WindowPosition x="86"  y="291"  width="390"  height="582"  displayed="0"  panelState="---" />
           </GraphEnvironment>
         </Graph>
         <Subpopulations>
           <Population name="Lymphocytes"  annotation=""  owningGroup=""  expanded="1"  sortPriority="10"  count="9999" >
             <Graph smoothing="0"  backColor="#ffffff"  foreColor="#000000"  heatMapStatParameter="FL1-H"  type="Pseudocolor"  fast="1" >
               <Axis dimension="x"  name="FL1-H"  label=""  auto="auto" />
               <Axis dimension="y"  name="FL2-H"  label=""  auto="auto" />
               <GraphSettings level="5%"  smoothingHighResolution="1"  contourHighResolution="1"  histogramSmoothingCount="0"  graphResolution="256"  showOutliers="0"  drawLargeDots="0"  dotsToDraw="8000"  tint="le.chartfill.tinted.40"  lineWeight="le.lineweight.normal"  lineStyle="le.linestyle.solid" />
               <GraphEnvironment showGrid="0"  showAxes="tnlTNL"  showGates="1"  showFreqOnPlots="1"  showGateNameOnPlots="1"  showMedians="0"  showUncomped="0"  addEventParam="0"  lastYAxisName="" >
                 <TextTraits font="SansSerif"  size="11"  name="Labels"  style="plain"  color="#000000"  background="#00ffffff"  just="left" />
                 <TextTraits font="SansSerif"  size="11"  name="LayoutGates"  style="plain"  color="#000000"  background="#00ffffff"  just="left" />
                 <TextTraits font="SansSerif"  size="9"  name="Numbers"  style="plain"  color="#000000"  background="#00ffffff"  just="left" />
                 <TextTraits font="SansSerif"  size="9"  name="Legend"  style="plain"  color="#000000"  background="#00ffffff"  just="left" />
                 <WindowPosition x="158"  y="388"  width="390"  height="582"  displayed="0"  panelState="---" />
               </GraphEnvironment>
             </Graph>
             <Gate gating:id="ID1958860588" >
               <gating:PolygonGate eventsInside="1"  annoOffsetX="-42"  annoOffsetY="0"  tint="#000000"  isTinted="0"  lineWeight="Normal"  userDefined="1"  quadId="-1"  gateResolution="256" >
                 <gating:dimension>
                   <data-type:fcs-dimension data-type:name="FSC-H" />
                 </gating:dimension>
                 <gating:dimension>
                   <data-type:fcs-dimension data-type:name="SSC-H" />
                 </gating:dimension>
                 <gating:vertex>
                   <gating:coordinate data-type:value="12.9075630252" />
                   <gating:coordinate data-type:value="890.0186915888" />
                 </gating:vertex>
                 <gating:vertex>
                   <gating:coordinate data-type:value="-51.6302521008" />
                   <gating:coordinate data-type:value="531.1401869159" />
                 </gating:vertex>
                 <gating:vertex>
                   <gating:coordinate data-type:value="-17.2100840336" />
                   <gating:coordinate data-type:value="325.3831775701" />
                 </gating:vertex>
                 <gating:vertex>
                   <gating:coordinate data-type:value="38.7226890756" />
                   <gating:coordinate data-type:value="43.0654205607" />
                 </gating:vertex>
                 <gating:vertex>
                   <gating:coordinate data-type:value="55.9327731092" />
                   <gating:coordinate data-type:value="-33.4953271028" />
                 </gating:vertex>
                 <gating:vertex>
                   <gating:coordinate data-type:value="154.8907563025" />
                   <gating:coordinate data-type:value="-14.3551401869" />
                 </gating:vertex>
                 <gating:vertex>
                   <gating:coordinate data-type:value="228.0336134454" />
                   <gating:coordinate data-type:value="-28.7102803738" />
                 </gating:vertex>
                 <gating:vertex>
                   <gating:coordinate data-type:value="322.6890756303" />
                   <gating:coordinate data-type:value="-19.1401869159" />
                 </gating:vertex>
                 <gating:vertex>
                   <gating:coordinate data-type:value="413.0420168067" />
                   <gating:coordinate data-type:value="14.3551401869" />
                 </gating:vertex>
                 <gating:vertex>
                   <gating:coordinate data-type:value="438.8571428571" />
                   <gating:coordinate data-type:value="66.9906542056" />
                 </gating:vertex>
                 <gating:vertex>
                   <gating:coordinate data-type:value="473.2773109244" />
                   <gating:coordinate data-type:value="186.6168224299" />
                 </gating:vertex>
                 <gating:vertex>
                   <gating:coordinate data-type:value="473.2773109244" />
                   <gating:coordinate data-type:value="311.0280373832" />
                 </gating:vertex>
                 <gating:vertex>
                   <gating:coordinate data-type:value="645.3781512605" />
                   <gating:coordinate data-type:value="851.738317757" />
                 </gating:vertex>
                 <gating:vertex>
                   <gating:coordinate data-type:value="331.2941176471" />
                   <gating:coordinate data-type:value="909.1588785047" />
                 </gating:vertex>
               </gating:PolygonGate>
             </Gate>
             <Subpopulations>
               <Population name="Q1: FITC- , PI+"  annotation=""  owningGroup=""  expanded="1"  sortPriority="10"  count="2109" >
                 <Graph smoothing="0"  backColor="#ffffff"  foreColor="#000000"  heatMapStatParameter="FL1-H"  type="Pseudocolor"  fast="1" >
                   <Axis dimension="x"  name="FL1-H"  label=""  auto="auto" />
                   <Axis dimension="y"  name="FL2-H"  label=""  auto="auto" />
                   <GraphSettings level="5%"  smoothingHighResolution="1"  contourHighResolution="1"  histogramSmoothingCount="0"  graphResolution="256"  showOutliers="0"  drawLargeDots="0"  dotsToDraw="8000"  tint="le.chartfill.tinted.40"  lineWeight="le.lineweight.normal"  lineStyle="le.linestyle.solid" />
                   <GraphEnvironment showGrid="0"  showAxes="tnlTNL"  showGates="1"  showFreqOnPlots="1"  showGateNameOnPlots="1"  showMedians="0"  showUncomped="0"  addEventParam="0"  lastYAxisName="" >
                     <TextTraits font="SansSerif"  size="11"  name="Labels"  style="plain"  color="#000000"  background="#00ffffff"  just="left" />
                     <TextTraits font="SansSerif"  size="11"  name="LayoutGates"  style="plain"  color="#000000"  background="#00ffffff"  just="left" />
                     <TextTraits font="SansSerif"  size="9"  name="Numbers"  style="plain"  color="#000000"  background="#00ffffff"  just="left" />
                     <TextTraits font="SansSerif"  size="9"  name="Legend"  style="plain"  color="#000000"  background="#00ffffff"  just="left" />
                     <WindowPosition x="256"  y="236"  width="390"  height="582"  displayed="1"  panelState="---" />
                   </GraphEnvironment>
                 </Graph>
                 <Gate gating:id="ID897923436"  gating:parent_id="ID1958860588" >
                   <gating:RectangleGate eventsInside="1"  annoOffsetX="0"  annoOffsetY="0"  tint="#000000"  isTinted="0"  lineWeight="Normal"  userDefined="1"  percentX="0"  percentY="0" >
                     <gating:dimension gating:max="247.73769557120067" >
                       <data-type:fcs-dimension data-type:name="FL1-H" />
                     </gating:dimension>
                     <gating:dimension gating:min="70.49054058164383" >
                       <data-type:fcs-dimension data-type:name="FL2-H" />
                     </gating:dimension>
                   </gating:RectangleGate>
                 </Gate>
               </Population>
               <Population name="Q2: FITC+ , PI+"  annotation=""  owningGroup=""  expanded="1"  sortPriority="10"  count="788" >
                 <Graph smoothing="0"  backColor="#ffffff"  foreColor="#000000"  heatMapStatParameter="FL1-H"  type="Pseudocolor"  fast="1" >
                   <Axis dimension="x"  name="FL1-H"  label=""  auto="auto" />
                   <Axis dimension="y"  name="FL2-H"  label=""  auto="auto" />
                   <GraphSettings level="5%"  smoothingHighResolution="1"  contourHighResolution="1"  histogramSmoothingCount="0"  graphResolution="256"  showOutliers="0"  drawLargeDots="0"  dotsToDraw="8000"  tint="le.chartfill.tinted.40"  lineWeight="le.lineweight.normal"  lineStyle="le.linestyle.solid" />
                   <GraphEnvironment showGrid="0"  showAxes="tnlTNL"  showGates="1"  showFreqOnPlots="1"  showGateNameOnPlots="1"  showMedians="0"  showUncomped="0"  addEventParam="0"  lastYAxisName="" >
                     <TextTraits font="SansSerif"  size="11"  name="Labels"  style="plain"  color="#000000"  background="#00ffffff"  just="left" />
                     <TextTraits font="SansSerif"  size="11"  name="LayoutGates"  style="plain"  color="#000000"  background="#00ffffff"  just="left" />
                     <TextTraits font="SansSerif"  size="9"  name="Numbers"  style="plain"  color="#000000"  background="#00ffffff"  just="left" />
                     <TextTraits font="SansSerif"  size="9"  name="Legend"  style="plain"  color="#000000"  background="#00ffffff"  just="left" />
                     <WindowPosition x="256"  y="236"  width="390"  height="582"  displayed="1"  panelState="---" />
                   </GraphEnvironment>
                 </Graph>
                 <Gate gating:id="ID245362203"  gating:parent_id="ID1958860588" >
                   <gating:RectangleGate eventsInside="1"  annoOffsetX="0"  annoOffsetY="0"  tint="#000000"  isTinted="0"  lineWeight="Normal"  userDefined="1"  percentX="0"  percentY="0" >
                     <gating:dimension gating:min="247.73769557120067" >
                       <data-type:fcs-dimension data-type:name="FL1-H" />
                     </gating:dimension>
                     <gating:dimension gating:min="70.49054058164383" >
                       <data-type:fcs-dimension data-type:name="FL2-H" />
                     </gating:dimension>
                   </gating:RectangleGate>
                 </Gate>
               </Population>
               <Population name="Q3: FITC+ , PI-"  annotation=""  owningGroup=""  expanded="1"  sortPriority="10"  count="801" >
                 <Graph smoothing="0"  backColor="#ffffff"  foreColor="#000000"  heatMapStatParameter="FL1-H"  type="Pseudocolor"  fast="1" >
                   <Axis dimension="x"  name="FL1-H"  label=""  auto="auto" />
                   <Axis dimension="y"  name="FL2-H"  label=""  auto="auto" />
                   <GraphSettings level="5%"  smoothingHighResolution="1"  contourHighResolution="1"  histogramSmoothingCount="0"  graphResolution="256"  showOutliers="0"  drawLargeDots="0"  dotsToDraw="8000"  tint="le.chartfill.tinted.40"  lineWeight="le.lineweight.normal"  lineStyle="le.linestyle.solid" />
                   <GraphEnvironment showGrid="0"  showAxes="tnlTNL"  showGates="1"  showFreqOnPlots="1"  showGateNameOnPlots="1"  showMedians="0"  showUncomped="0"  addEventParam="0"  lastYAxisName="" >
                     <TextTraits font="SansSerif"  size="11"  name="Labels"  style="plain"  color="#000000"  background="#00ffffff"  just="left" />
                     <TextTraits font="SansSerif"  size="11"  name="LayoutGates"  style="plain"  color="#000000"  background="#00ffffff"  just="left" />
                     <TextTraits font="SansSerif"  size="9"  name="Numbers"  style="plain"  color="#000000"  background="#00ffffff"  just="left" />
                     <TextTraits font="SansSerif"  size="9"  name="Legend"  style="plain"  color="#000000"  background="#00ffffff"  just="left" />
                     <WindowPosition x="256"  y="236"  width="390"  height="582"  displayed="1"  panelState="---" />
                   </GraphEnvironment>
                 </Graph>
                 <Gate gating:id="ID929347387"  gating:parent_id="ID1958860588" >
                   <gating:RectangleGate eventsInside="1"  annoOffsetX="0"  annoOffsetY="0"  tint="#000000"  isTinted="0"  lineWeight="Normal"  userDefined="1"  percentX="0"  percentY="0" >
                     <gating:dimension gating:min="243.5312073433415" >
                       <data-type:fcs-dimension data-type:name="FL1-H" />
                     </gating:dimension>
                     <gating:dimension gating:max="70.8707925832824" >
                       <data-type:fcs-dimension data-type:name="FL2-H" />
                     </gating:dimension>
                   </gating:RectangleGate>
                 </Gate>
               </Population>
               <Population name="Q4: FITC- , PI-"  annotation=""  owningGroup=""  expanded="1"  sortPriority="10"  count="6301" >
                 <Graph smoothing="0"  backColor="#ffffff"  foreColor="#000000"  heatMapStatParameter="FL1-H"  type="Pseudocolor"  fast="1" >
                   <Axis dimension="x"  name="FL1-H"  label=""  auto="auto" />
                   <Axis dimension="y"  name="FL2-H"  label=""  auto="auto" />
                   <GraphSettings level="5%"  smoothingHighResolution="1"  contourHighResolution="1"  histogramSmoothingCount="0"  graphResolution="256"  showOutliers="0"  drawLargeDots="0"  dotsToDraw="8000"  tint="le.chartfill.tinted.40"  lineWeight="le.lineweight.normal"  lineStyle="le.linestyle.solid" />
                   <GraphEnvironment showGrid="0"  showAxes="tnlTNL"  showGates="1"  showFreqOnPlots="1"  showGateNameOnPlots="1"  showMedians="0"  showUncomped="0"  addEventParam="0"  lastYAxisName="" >
                     <TextTraits font="SansSerif"  size="11"  name="Labels"  style="plain"  color="#000000"  background="#00ffffff"  just="left" />
                     <TextTraits font="SansSerif"  size="11"  name="LayoutGates"  style="plain"  color="#000000"  background="#00ffffff"  just="left" />
                     <TextTraits font="SansSerif"  size="9"  name="Numbers"  style="plain"  color="#000000"  background="#00ffffff"  just="left" />
                     <TextTraits font="SansSerif"  size="9"  name="Legend"  style="plain"  color="#000000"  background="#00ffffff"  just="left" />
                     <WindowPosition x="256"  y="236"  width="390"  height="582"  displayed="1"  panelState="---" />
                   </GraphEnvironment>
                 </Graph>
                 <Gate gating:id="ID1925699786"  gating:parent_id="ID1958860588" >
                   <gating:RectangleGate eventsInside="1"  annoOffsetX="0"  annoOffsetY="0"  tint="#000000"  isTinted="0"  lineWeight="Normal"  userDefined="1"  percentX="0"  percentY="0" >
                     <gating:dimension gating:max="243.5312073433415" >
                       <data-type:fcs-dimension data-type:name="FL1-H" />
                     </gating:dimension>
                     <gating:dimension gating:max="70.8707925832824" >
                       <data-type:fcs-dimension data-type:name="FL2-H" />
                     </gating:dimension>
                   </gating:RectangleGate>
                 </Gate>
               </Population>
             </Subpopulations>
           </Population>
           <Population name="Q1: FITC- , PI+"  annotation=""  owningGroup="All Samples"  expanded="1"  sortPriority="10"  count="2056" >
             <Graph smoothing="0"  backColor="#ffffff"  foreColor="#000000"  heatMapStatParameter="FL1-H"  type="Pseudocolor"  fast="1" >
               <Axis dimension="x"  name="FL1-H"  label=""  auto="auto" />
               <Axis dimension="y"  name="FL2-H"  label=""  auto="auto" />
               <GraphSettings level="5%"  smoothingHighResolution="1"  contourHighResolution="1"  histogramSmoothingCount="0"  graphResolution="256"  showOutliers="0"  drawLargeDots="0"  dotsToDraw="8000"  tint="le.chartfill.tinted.40"  lineWeight="le.lineweight.normal"  lineStyle="le.linestyle.solid" />
               <GraphEnvironment showGrid="0"  showAxes="tnlTNL"  showGates="1"  showFreqOnPlots="1"  showGateNameOnPlots="1"  showMedians="0"  showUncomped="0"  addEventParam="0"  lastYAxisName="" >
                 <TextTraits font="SansSerif"  size="11"  name="Labels"  style="plain"  color="#000000"  background="#00ffffff"  just="left" />
                 <TextTraits font="SansSerif"  size="11"  name="LayoutGates"  style="plain"  color="#000000"  background="#00ffffff"  just="left" />
                 <TextTraits font="SansSerif"  size="9"  name="Numbers"  style="plain"  color="#000000"  background="#00ffffff"  just="left" />
                 <TextTraits font="SansSerif"  size="9"  name="Legend"  style="plain"  color="#000000"  background="#00ffffff"  just="left" />
                 <WindowPosition x="256"  y="236"  width="390"  height="582"  displayed="1"  panelState="---" />
               </GraphEnvironment>
             </Graph>
             <Gate gating:id="ID884138486" >
               <gating:RectangleGate eventsInside="1"  annoOffsetX="0"  annoOffsetY="0"  tint="#000000"  isTinted="0"  lineWeight="Normal"  userDefined="1"  percentX="0"  percentY="0" >
                 <gating:dimension gating:max="243.5312073433415" >
                   <data-type:fcs-dimension data-type:name="FL1-H" />
                 </gating:dimension>
                 <gating:dimension gating:min="70.8707925832824" >
                   <data-type:fcs-dimension data-type:name="FL2-H" />
                 </gating:dimension>
               </gating:RectangleGate>
             </Gate>
           </Population>
           <Population name="Q2: FITC+ , PI+"  annotation=""  owningGroup="All Samples"  expanded="1"  sortPriority="10"  count="811" >
             <Graph smoothing="0"  backColor="#ffffff"  foreColor="#000000"  heatMapStatParameter="FL1-H"  type="Pseudocolor"  fast="1" >
               <Axis dimension="x"  name="FL1-H"  label=""  auto="auto" />
               <Axis dimension="y"  name="FL2-H"  label=""  auto="auto" />
               <GraphSettings level="5%"  smoothingHighResolution="1"  contourHighResolution="1"  histogramSmoothingCount="0"  graphResolution="256"  showOutliers="0"  drawLargeDots="0"  dotsToDraw="8000"  tint="le.chartfill.tinted.40"  lineWeight="le.lineweight.normal"  lineStyle="le.linestyle.solid" />
               <GraphEnvironment showGrid="0"  showAxes="tnlTNL"  showGates="1"  showFreqOnPlots="1"  showGateNameOnPlots="1"  showMedians="0"  showUncomped="0"  addEventParam="0"  lastYAxisName="" >
                 <TextTraits font="SansSerif"  size="11"  name="Labels"  style="plain"  color="#000000"  background="#00ffffff"  just="left" />
                 <TextTraits font="SansSerif"  size="11"  name="LayoutGates"  style="plain"  color="#000000"  background="#00ffffff"  just="left" />
                 <TextTraits font="SansSerif"  size="9"  name="Numbers"  style="plain"  color="#000000"  background="#00ffffff"  just="left" />
                 <TextTraits font="SansSerif"  size="9"  name="Legend"  style="plain"  color="#000000"  background="#00ffffff"  just="left" />
                 <WindowPosition x="256"  y="236"  width="390"  height="582"  displayed="1"  panelState="---" />
               </GraphEnvironment>
             </Graph>
             <Gate gating:id="ID882536723" >
               <gating:RectangleGate eventsInside="1"  annoOffsetX="0"  annoOffsetY="0"  tint="#000000"  isTinted="0"  lineWeight="Normal"  userDefined="1"  percentX="0"  percentY="0" >
                 <gating:dimension gating:min="243.5312073433415" >
                   <data-type:fcs-dimension data-type:name="FL1-H" />
                 </gating:dimension>
                 <gating:dimension gating:min="70.8707925832824" >
                   <data-type:fcs-dimension data-type:name="FL2-H" />
                 </gating:dimension>
               </gating:RectangleGate>
             </Gate>
           </Population>
           <Population name="Q3: FITC+ , PI-"  annotation=""  owningGroup="All Samples"  expanded="1"  sortPriority="10"  count="807" >
             <Graph smoothing="0"  backColor="#ffffff"  foreColor="#000000"  heatMapStatParameter="FL1-H"  type="Pseudocolor"  fast="1" >
               <Axis dimension="x"  name="FL1-H"  label=""  auto="auto" />
               <Axis dimension="y"  name="FL2-H"  label=""  auto="auto" />
               <GraphSettings level="5%"  smoothingHighResolution="1"  contourHighResolution="1"  histogramSmoothingCount="0"  graphResolution="256"  showOutliers="0"  drawLargeDots="0"  dotsToDraw="8000"  tint="le.chartfill.tinted.40"  lineWeight="le.lineweight.normal"  lineStyle="le.linestyle.solid" />
               <GraphEnvironment showGrid="0"  showAxes="tnlTNL"  showGates="1"  showFreqOnPlots="1"  showGateNameOnPlots="1"  showMedians="0"  showUncomped="0"  addEventParam="0"  lastYAxisName="" >
                 <TextTraits font="SansSerif"  size="11"  name="Labels"  style="plain"  color="#000000"  background="#00ffffff"  just="left" />
                 <TextTraits font="SansSerif"  size="11"  name="LayoutGates"  style="plain"  color="#000000"  background="#00ffffff"  just="left" />
                 <TextTraits font="SansSerif"  size="9"  name="Numbers"  style="plain"  color="#000000"  background="#00ffffff"  just="left" />
                 <TextTraits font="SansSerif"  size="9"  name="Legend"  style="plain"  color="#000000"  background="#00ffffff"  just="left" />
                 <WindowPosition x="256"  y="236"  width="390"  height="582"  displayed="1"  panelState="---" />
               </GraphEnvironment>
             </Graph>
             <Gate gating:id="ID528259151" >
               <gating:RectangleGate eventsInside="1"  annoOffsetX="0"  annoOffsetY="0"  tint="#000000"  isTinted="0"  lineWeight="Normal"  userDefined="1"  percentX="0"  percentY="0" >
                 <gating:dimension gating:min="243.5312073433415" >
                   <data-type:fcs-dimension data-type:name="FL1-H" />
                 </gating:dimension>
                 <gating:dimension gating:max="70.8707925832824" >
                   <data-type:fcs-dimension data-type:name="FL2-H" />
                 </gating:dimension>
               </gating:RectangleGate>
             </Gate>
           </Population>
           <Population name="Q4: FITC- , PI-"  annotation=""  owningGroup="All Samples"  expanded="1"  sortPriority="10"  count="6326" >
             <Graph smoothing="0"  backColor="#ffffff"  foreColor="#000000"  heatMapStatParameter="FL1-H"  type="Pseudocolor"  fast="1" >
               <Axis dimension="x"  name="FL1-H"  label=""  auto="auto" />
               <Axis dimension="y"  name="FL2-H"  label=""  auto="auto" />
               <GraphSettings level="5%"  smoothingHighResolution="1"  contourHighResolution="1"  histogramSmoothingCount="0"  graphResolution="256"  showOutliers="0"  drawLargeDots="0"  dotsToDraw="8000"  tint="le.chartfill.tinted.40"  lineWeight="le.lineweight.normal"  lineStyle="le.linestyle.solid" />
               <GraphEnvironment showGrid="0"  showAxes="tnlTNL"  showGates="1"  showFreqOnPlots="1"  showGateNameOnPlots="1"  showMedians="0"  showUncomped="0"  addEventParam="0"  lastYAxisName="" >
                 <TextTraits font="SansSerif"  size="11"  name="Labels"  style="plain"  color="#000000"  background="#00ffffff"  just="left" />
                 <TextTraits font="SansSerif"  size="11"  name="LayoutGates"  style="plain"  color="#000000"  background="#00ffffff"  just="left" />
                 <TextTraits font="SansSerif"  size="9"  name="Numbers"  style="plain"  color="#000000"  background="#00ffffff"  just="left" />
                 <TextTraits font="SansSerif"  size="9"  name="Legend"  style="plain"  color="#000000"  background="#00ffffff"  just="left" />
                 <WindowPosition x="256"  y="236"  width="390"  height="582"  displayed="1"  panelState="---" />
               </GraphEnvironment>
             </Graph>
             <Gate gating:id="ID1544311016" >
               <gating:RectangleGate eventsInside="1"  annoOffsetX="0"  annoOffsetY="0"  tint="#000000"  isTinted="0"  lineWeight="Normal"  userDefined="1"  percentX="0"  percentY="0" >
                 <gating:dimension gating:max="243.5312073433415" >
                   <data-type:fcs-dimension data-type:name="FL1-H" />
                 </gating:dimension>
                 <gating:dimension gating:max="70.8707925832824" >
                   <data-type:fcs-dimension data-type:name="FL2-H" />
                 </gating:dimension>
               </gating:RectangleGate>
             </Gate>
           </Population>
         </Subpopulations>
       </SampleNode>
     </Sample>
     <Sample>
       <DataSet uri="file:/F:/流式/20220519diao/Data.007"  sampleID="8" />
       <Transformations>
         <transforms:linear transforms:minRange="0"  transforms:maxRange="1024"  gain="1" >
           <data-type:parameter data-type:name="FSC-H" />
         </transforms:linear>
         <transforms:linear transforms:minRange="0"  transforms:maxRange="1024"  gain="1" >
           <data-type:parameter data-type:name="SSC-H" />
         </transforms:linear>
         <transforms:log transforms:offset="1"  transforms:decades="4.9118113643" >
           <data-type:parameter data-type:name="FL1-H" />
         </transforms:log>
         <transforms:log transforms:offset="1"  transforms:decades="3.5" >
           <data-type:parameter data-type:name="FL2-H" />
         </transforms:log>
         <transforms:log transforms:offset="1"  transforms:decades="4" >
           <data-type:parameter data-type:name="FL3-H" />
         </transforms:log>
         <transforms:linear transforms:minRange="0"  transforms:maxRange="1024"  gain="1" >
           <data-type:parameter data-type:name="FL1-A" />
         </transforms:linear>
         <transforms:log transforms:offset="1"  transforms:decades="4" >
           <data-type:parameter data-type:name="FL4-H" />
         </transforms:log>
       </Transformations>
       <Keywords>
         <Keyword name="FJ_FCS_VERSION"  value="2" />
         <Keyword name="$BYTEORD"  value="4,3,2,1" />
         <Keyword name="$DATATYPE"  value="I" />
         <Keyword name="$NEXTDATA"  value="0" />
         <Keyword name="$SYS"  value="Macintosh System Software 10.5.8" />
         <Keyword name="CREATOR"  value="CellQuest Pro  6.0" />
         <Keyword name="LOGIN NAME"  value="Administrator" />
         <Keyword name="WORKSTATION"  value="(Unavailable)" />
         <Keyword name="$TOT"  value="10000" />
         <Keyword name="$MODE"  value="L" />
         <Keyword name="$PAR"  value="7" />
         <Keyword name="$P1N"  value="FSC-H" />
         <Keyword name="$P1R"  value="1024" />
         <Keyword name="$P1B"  value="16" />
         <Keyword name="$P1E"  value="0,0" />
         <Keyword name="$P2N"  value="SSC-H" />
         <Keyword name="$P2R"  value="1024" />
         <Keyword name="$P2B"  value="16" />
         <Keyword name="$P2E"  value="0,0" />
         <Keyword name="$P3N"  value="FL1-H" />
         <Keyword name="$P3R"  value="1024" />
         <Keyword name="$P3B"  value="16" />
         <Keyword name="$P3E"  value="4,0" />
         <Keyword name="$P4N"  value="FL2-H" />
         <Keyword name="$P4R"  value="1024" />
         <Keyword name="$P4B"  value="16" />
         <Keyword name="$P4E"  value="4,0" />
         <Keyword name="$P5N"  value="FL3-H" />
         <Keyword name="$P5R"  value="1024" />
         <Keyword name="$P5B"  value="16" />
         <Keyword name="$P5E"  value="4,0" />
         <Keyword name="$P1S"  value="FSC-Height" />
         <Keyword name="$P2S"  value="SSC-Height" />
         <Keyword name="$P3S"  value="FITC" />
         <Keyword name="$P4S"  value="PI" />
         <Keyword name="$P6N"  value="FL1-A" />
         <Keyword name="$P6R"  value="1024" />
         <Keyword name="$P6B"  value="16" />
         <Keyword name="$P6E"  value="0,0" />
         <Keyword name="$P7N"  value="FL4-H" />
         <Keyword name="$P7R"  value="1024" />
         <Keyword name="$P7B"  value="16" />
         <Keyword name="$P7E"  value="4,0" />
         <Keyword name="PANEL NAME"  value="2c-diaowang" />
         <Keyword name="TUBE NAME"  value="tube #2" />
         <Keyword name="START BATCH"  value="FALSE" />
         <Keyword name="END BATCH"  value="FALSE" />
         <Keyword name="$OP"  value="Administrator" />
         <Keyword name="$CYT"  value="FACSCalibur" />
         <Keyword name="CYTNUM"  value="E97501505" />
         <Keyword name="$BTIM"  value="19:57:23" />
         <Keyword name="$ETIM"  value="19:57:35" />
         <Keyword name="BD$AcqLibVersion"  value="6.0" />
         <Keyword name="BD$NPAR"  value="7" />
         <Keyword name="BD$P1N"  value="FSC-H" />
         <Keyword name="BD$P2N"  value="SSC-H" />
         <Keyword name="BD$P3N"  value="FL1-H" />
         <Keyword name="BD$P4N"  value="FL2-H" />
         <Keyword name="BD$P5N"  value="FL3-H" />
         <Keyword name="BD$P6N"  value="FL1-A" />
         <Keyword name="BD$P7N"  value="FL4-H" />
         <Keyword name="BD$WORD0"  value="255" />
         <Keyword name="BD$WORD1"  value="279" />
         <Keyword name="BD$WORD2"  value="402" />
         <Keyword name="BD$WORD3"  value="408" />
         <Keyword name="BD$WORD4"  value="616" />
         <Keyword name="BD$WORD5"  value="395" />
         <Keyword name="BD$WORD6"  value="395" />
         <Keyword name="BD$WORD7"  value="395" />
         <Keyword name="BD$WORD8"  value="395" />
         <Keyword name="BD$WORD9"  value="395" />
         <Keyword name="BD$WORD10"  value="300" />
         <Keyword name="BD$WORD11"  value="272" />
         <Keyword name="BD$WORD12"  value="712" />
         <Keyword name="BD$WORD13"  value="4" />
         <Keyword name="BD$WORD14"  value="287" />
         <Keyword name="BD$WORD15"  value="418" />
         <Keyword name="BD$WORD16"  value="425" />
         <Keyword name="BD$WORD17"  value="633" />
         <Keyword name="BD$WORD18"  value="263" />
         <Keyword name="BD$WORD19"  value="100" />
         <Keyword name="BD$WORD20"  value="100" />
         <Keyword name="BD$WORD21"  value="100" />
         <Keyword name="BD$WORD22"  value="100" />
         <Keyword name="BD$WORD23"  value="1" />
         <Keyword name="BD$WORD24"  value="1" />
         <Keyword name="BD$WORD25"  value="0" />
         <Keyword name="BD$WORD26"  value="0" />
         <Keyword name="BD$WORD27"  value="0" />
         <Keyword name="BD$WORD28"  value="136" />
         <Keyword name="BD$WORD29"  value="52" />
         <Keyword name="BD$WORD30"  value="52" />
         <Keyword name="BD$WORD31"  value="52" />
         <Keyword name="BD$WORD32"  value="52" />
         <Keyword name="BD$WORD33"  value="52" />
         <Keyword name="BD$WORD34"  value="0" />
         <Keyword name="BD$WORD35"  value="199" />
         <Keyword name="BD$WORD36"  value="0" />
         <Keyword name="BD$WORD37"  value="128" />
         <Keyword name="BD$WORD38"  value="280" />
         <Keyword name="BD$WORD39"  value="3" />
         <Keyword name="BD$WORD40"  value="2" />
         <Keyword name="BD$WORD41"  value="100" />
         <Keyword name="BD$WORD42"  value="100" />
         <Keyword name="BD$WORD43"  value="0" />
         <Keyword name="BD$WORD44"  value="1023" />
         <Keyword name="BD$WORD45"  value="1023" />
         <Keyword name="BD$WORD46"  value="1023" />
         <Keyword name="BD$WORD47"  value="53" />
         <Keyword name="BD$WORD48"  value="675" />
         <Keyword name="BD$WORD49"  value="6" />
         <Keyword name="BD$WORD50"  value="281" />
         <Keyword name="BD$WORD51"  value="52" />
         <Keyword name="BD$WORD52"  value="510" />
         <Keyword name="BD$WORD53"  value="872" />
         <Keyword name="BD$WORD54"  value="765" />
         <Keyword name="BD$WORD55"  value="976" />
         <Keyword name="BD$WORD56"  value="506" />
         <Keyword name="BD$WORD57"  value="928" />
         <Keyword name="BD$WORD58"  value="1012" />
         <Keyword name="BD$WORD59"  value="832" />
         <Keyword name="BD$WORD60"  value="745" />
         <Keyword name="BD$WORD61"  value="896" />
         <Keyword name="BD$WORD62"  value="466" />
         <Keyword name="BD$WORD63"  value="768" />
         <Keyword name="BD$LASERMODE"  value="1" />
         <Keyword name="CalibFile"  value="FALSE" />
         <Keyword name="P7THRESVOL"  value="52" />
         <Keyword name="$FIL"  value="Data.007" />
         <Keyword name="FILE GUID"  value="17BC7ABE-D4CE-4352-9E34-304070E715FB" />
         <Keyword name="$DATE"  value="19-May-22" />
         <Keyword name="$P5S"  value="" />
         <Keyword name="$P6S"  value="" />
         <Keyword name="$P7S"  value="" />
       </Keywords>
       <SampleNode name="Data.007"  annotation=""  owningGroup=""  expanded="1"  sortPriority="10"  count="10000"  sampleID="8" >
         <Graph smoothing="0"  backColor="#ffffff"  foreColor="#000000"  heatMapStatParameter="FL1-H"  type="Pseudocolor"  fast="1" >
           <Axis dimension="x"  name="FSC-H"  label=""  auto="auto" />
           <Axis dimension="y"  name="SSC-H"  label=""  auto="auto" />
           <GraphSettings level="5%"  smoothingHighResolution="1"  contourHighResolution="1"  histogramSmoothingCount="0"  graphResolution="256"  showOutliers="0"  drawLargeDots="0"  dotsToDraw="8000"  tint="le.chartfill.tinted.40"  lineWeight="le.lineweight.normal"  lineStyle="le.linestyle.solid" />
           <GraphEnvironment showGrid="0"  showAxes="tnlTNL"  showGates="1"  showFreqOnPlots="1"  showGateNameOnPlots="1"  showMedians="0"  showUncomped="0"  addEventParam="0"  lastYAxisName="" >
             <TextTraits font="SansSerif"  size="11"  name="Labels"  style="plain"  color="#000000"  background="#00ffffff"  just="left" />
             <TextTraits font="SansSerif"  size="11"  name="LayoutGates"  style="plain"  color="#000000"  background="#00ffffff"  just="left" />
             <TextTraits font="SansSerif"  size="9"  name="Numbers"  style="plain"  color="#000000"  background="#00ffffff"  just="left" />
             <TextTraits font="SansSerif"  size="9"  name="Legend"  style="plain"  color="#000000"  background="#00ffffff"  just="left" />
             <WindowPosition x="114"  y="368"  width="390"  height="582"  displayed="0"  panelState="---" />
           </GraphEnvironment>
         </Graph>
         <Subpopulations>
           <Population name="Lymphocytes"  annotation=""  owningGroup=""  expanded="1"  sortPriority="10"  count="9998" >
             <Graph smoothing="0"  backColor="#ffffff"  foreColor="#000000"  heatMapStatParameter="FL1-H"  type="Pseudocolor"  fast="1" >
               <Axis dimension="x"  name="FL1-H"  label=""  auto="auto" />
               <Axis dimension="y"  name="FL2-H"  label=""  auto="auto" />
               <GraphSettings level="5%"  smoothingHighResolution="1"  contourHighResolution="1"  histogramSmoothingCount="0"  graphResolution="256"  showOutliers="0"  drawLargeDots="0"  dotsToDraw="8000"  tint="le.chartfill.tinted.40"  lineWeight="le.lineweight.normal"  lineStyle="le.linestyle.solid" />
               <GraphEnvironment showGrid="0"  showAxes="tnlTNL"  showGates="1"  showFreqOnPlots="1"  showGateNameOnPlots="1"  showMedians="0"  showUncomped="0"  addEventParam="0"  lastYAxisName="" >
                 <TextTraits font="SansSerif"  size="11"  name="Labels"  style="plain"  color="#000000"  background="#00ffffff"  just="left" />
                 <TextTraits font="SansSerif"  size="11"  name="LayoutGates"  style="plain"  color="#000000"  background="#00ffffff"  just="left" />
                 <TextTraits font="SansSerif"  size="9"  name="Numbers"  style="plain"  color="#000000"  background="#00ffffff"  just="left" />
                 <TextTraits font="SansSerif"  size="9"  name="Legend"  style="plain"  color="#000000"  background="#00ffffff"  just="left" />
                 <WindowPosition x="321"  y="411"  width="390"  height="582"  displayed="0"  panelState="---" />
               </GraphEnvironment>
             </Graph>
             <Gate gating:id="ID1425649964" >
               <gating:PolygonGate eventsInside="1"  annoOffsetX="-42"  annoOffsetY="0"  tint="#000000"  isTinted="0"  lineWeight="Normal"  userDefined="1"  quadId="-1"  gateResolution="256" >
                 <gating:dimension>
                   <data-type:fcs-dimension data-type:name="FSC-H" />
                 </gating:dimension>
                 <gating:dimension>
                   <data-type:fcs-dimension data-type:name="SSC-H" />
                 </gating:dimension>
                 <gating:vertex>
                   <gating:coordinate data-type:value="-21.512605042" />
                   <gating:coordinate data-type:value="899.5887850467" />
                 </gating:vertex>
                 <gating:vertex>
                   <gating:coordinate data-type:value="-86.0504201681" />
                   <gating:coordinate data-type:value="540.7102803738" />
                 </gating:vertex>
                 <gating:vertex>
                   <gating:coordinate data-type:value="-51.6302521008" />
                   <gating:coordinate data-type:value="334.953271028" />
                 </gating:vertex>
                 <gating:vertex>
                   <gating:coordinate data-type:value="4.3025210084" />
                   <gating:coordinate data-type:value="52.6355140187" />
                 </gating:vertex>
                 <gating:vertex>
                   <gating:coordinate data-type:value="21.512605042" />
                   <gating:coordinate data-type:value="-23.9252336449" />
                 </gating:vertex>
                 <gating:vertex>
                   <gating:coordinate data-type:value="120.4705882353" />
                   <gating:coordinate data-type:value="-4.785046729" />
                 </gating:vertex>
                 <gating:vertex>
                   <gating:coordinate data-type:value="193.6134453782" />
                   <gating:coordinate data-type:value="-19.1401869159" />
                 </gating:vertex>
                 <gating:vertex>
                   <gating:coordinate data-type:value="288.268907563" />
                   <gating:coordinate data-type:value="-9.5700934579" />
                 </gating:vertex>
                 <gating:vertex>
                   <gating:coordinate data-type:value="378.6218487395" />
                   <gating:coordinate data-type:value="23.9252336449" />
                 </gating:vertex>
                 <gating:vertex>
                   <gating:coordinate data-type:value="404.4369747899" />
                   <gating:coordinate data-type:value="76.5607476636" />
                 </gating:vertex>
                 <gating:vertex>
                   <gating:coordinate data-type:value="438.8571428571" />
                   <gating:coordinate data-type:value="196.1869158879" />
                 </gating:vertex>
                 <gating:vertex>
                   <gating:coordinate data-type:value="438.8571428571" />
                   <gating:coordinate data-type:value="320.5981308411" />
                 </gating:vertex>
                 <gating:vertex>
                   <gating:coordinate data-type:value="610.9579831933" />
                   <gating:coordinate data-type:value="861.308411215" />
                 </gating:vertex>
                 <gating:vertex>
                   <gating:coordinate data-type:value="296.8739495798" />
                   <gating:coordinate data-type:value="918.7289719626" />
                 </gating:vertex>
               </gating:PolygonGate>
             </Gate>
             <Subpopulations>
               <Population name="Q1: FITC- , PI+"  annotation=""  owningGroup=""  expanded="1"  sortPriority="10"  count="1752" >
                 <Graph smoothing="0"  backColor="#ffffff"  foreColor="#000000"  heatMapStatParameter="FL1-H"  type="Pseudocolor"  fast="1" >
                   <Axis dimension="x"  name="FL1-H"  label=""  auto="auto" />
                   <Axis dimension="y"  name="FL2-H"  label=""  auto="auto" />
                   <GraphSettings level="5%"  smoothingHighResolution="1"  contourHighResolution="1"  histogramSmoothingCount="0"  graphResolution="256"  showOutliers="0"  drawLargeDots="0"  dotsToDraw="8000"  tint="le.chartfill.tinted.40"  lineWeight="le.lineweight.normal"  lineStyle="le.linestyle.solid" />
                   <GraphEnvironment showGrid="0"  showAxes="tnlTNL"  showGates="1"  showFreqOnPlots="1"  showGateNameOnPlots="1"  showMedians="0"  showUncomped="0"  addEventParam="0"  lastYAxisName="" >
                     <TextTraits font="SansSerif"  size="11"  name="Labels"  style="plain"  color="#000000"  background="#00ffffff"  just="left" />
                     <TextTraits font="SansSerif"  size="11"  name="LayoutGates"  style="plain"  color="#000000"  background="#00ffffff"  just="left" />
                     <TextTraits font="SansSerif"  size="9"  name="Numbers"  style="plain"  color="#000000"  background="#00ffffff"  just="left" />
                     <TextTraits font="SansSerif"  size="9"  name="Legend"  style="plain"  color="#000000"  background="#00ffffff"  just="left" />
                     <WindowPosition x="256"  y="236"  width="390"  height="582"  displayed="1"  panelState="---" />
                   </GraphEnvironment>
                 </Graph>
                 <Gate gating:id="ID761134611"  gating:parent_id="ID1425649964" >
                   <gating:RectangleGate eventsInside="1"  annoOffsetX="0"  annoOffsetY="0"  tint="#000000"  isTinted="0"  lineWeight="Normal"  userDefined="1"  percentX="0"  percentY="0" >
                     <gating:dimension gating:max="247.73769557120067" >
                       <data-type:fcs-dimension data-type:name="FL1-H" />
                     </gating:dimension>
                     <gating:dimension gating:min="70.49054058164383" >
                       <data-type:fcs-dimension data-type:name="FL2-H" />
                     </gating:dimension>
                   </gating:RectangleGate>
                 </Gate>
               </Population>
               <Population name="Q2: FITC+ , PI+"  annotation=""  owningGroup=""  expanded="1"  sortPriority="10"  count="3218" >
                 <Graph smoothing="0"  backColor="#ffffff"  foreColor="#000000"  heatMapStatParameter="FL1-H"  type="Pseudocolor"  fast="1" >
                   <Axis dimension="x"  name="FL1-H"  label=""  auto="auto" />
                   <Axis dimension="y"  name="FL2-H"  label=""  auto="auto" />
                   <GraphSettings level="5%"  smoothingHighResolution="1"  contourHighResolution="1"  histogramSmoothingCount="0"  graphResolution="256"  showOutliers="0"  drawLargeDots="0"  dotsToDraw="8000"  tint="le.chartfill.tinted.40"  lineWeight="le.lineweight.normal"  lineStyle="le.linestyle.solid" />
                   <GraphEnvironment showGrid="0"  showAxes="tnlTNL"  showGates="1"  showFreqOnPlots="1"  showGateNameOnPlots="1"  showMedians="0"  showUncomped="0"  addEventParam="0"  lastYAxisName="" >
                     <TextTraits font="SansSerif"  size="11"  name="Labels"  style="plain"  color="#000000"  background="#00ffffff"  just="left" />
                     <TextTraits font="SansSerif"  size="11"  name="LayoutGates"  style="plain"  color="#000000"  background="#00ffffff"  just="left" />
                     <TextTraits font="SansSerif"  size="9"  name="Numbers"  style="plain"  color="#000000"  background="#00ffffff"  just="left" />
                     <TextTraits font="SansSerif"  size="9"  name="Legend"  style="plain"  color="#000000"  background="#00ffffff"  just="left" />
                     <WindowPosition x="256"  y="236"  width="390"  height="582"  displayed="1"  panelState="---" />
                   </GraphEnvironment>
                 </Graph>
                 <Gate gating:id="ID177310443"  gating:parent_id="ID1425649964" >
                   <gating:RectangleGate eventsInside="1"  annoOffsetX="0"  annoOffsetY="0"  tint="#000000"  isTinted="0"  lineWeight="Normal"  userDefined="1"  percentX="0"  percentY="0" >
                     <gating:dimension gating:min="247.73769557120067" >
                       <data-type:fcs-dimension data-type:name="FL1-H" />
                     </gating:dimension>
                     <gating:dimension gating:min="70.49054058164383" >
                       <data-type:fcs-dimension data-type:name="FL2-H" />
                     </gating:dimension>
                   </gating:RectangleGate>
                 </Gate>
               </Population>
               <Population name="Q3: FITC+ , PI-"  annotation=""  owningGroup=""  expanded="1"  sortPriority="10"  count="1303" >
                 <Graph smoothing="0"  backColor="#ffffff"  foreColor="#000000"  heatMapStatParameter="FL1-H"  type="Pseudocolor"  fast="1" >
                   <Axis dimension="x"  name="FL1-H"  label=""  auto="auto" />
                   <Axis dimension="y"  name="FL2-H"  label=""  auto="auto" />
                   <GraphSettings level="5%"  smoothingHighResolution="1"  contourHighResolution="1"  histogramSmoothingCount="0"  graphResolution="256"  showOutliers="0"  drawLargeDots="0"  dotsToDraw="8000"  tint="le.chartfill.tinted.40"  lineWeight="le.lineweight.normal"  lineStyle="le.linestyle.solid" />
                   <GraphEnvironment showGrid="0"  showAxes="tnlTNL"  showGates="1"  showFreqOnPlots="1"  showGateNameOnPlots="1"  showMedians="0"  showUncomped="0"  addEventParam="0"  lastYAxisName="" >
                     <TextTraits font="SansSerif"  size="11"  name="Labels"  style="plain"  color="#000000"  background="#00ffffff"  just="left" />
                     <TextTraits font="SansSerif"  size="11"  name="LayoutGates"  style="plain"  color="#000000"  background="#00ffffff"  just="left" />
                     <TextTraits font="SansSerif"  size="9"  name="Numbers"  style="plain"  color="#000000"  background="#00ffffff"  just="left" />
                     <TextTraits font="SansSerif"  size="9"  name="Legend"  style="plain"  color="#000000"  background="#00ffffff"  just="left" />
                     <WindowPosition x="256"  y="236"  width="390"  height="582"  displayed="1"  panelState="---" />
                   </GraphEnvironment>
                 </Graph>
                 <Gate gating:id="ID268482229"  gating:parent_id="ID1425649964" >
                   <gating:RectangleGate eventsInside="1"  annoOffsetX="0"  annoOffsetY="0"  tint="#000000"  isTinted="0"  lineWeight="Normal"  userDefined="1"  percentX="0"  percentY="0" >
                     <gating:dimension gating:min="243.5312073433415" >
                       <data-type:fcs-dimension data-type:name="FL1-H" />
                     </gating:dimension>
                     <gating:dimension gating:max="70.8707925832824" >
                       <data-type:fcs-dimension data-type:name="FL2-H" />
                     </gating:dimension>
                   </gating:RectangleGate>
                 </Gate>
               </Population>
               <Population name="Q4: FITC- , PI-"  annotation=""  owningGroup=""  expanded="1"  sortPriority="10"  count="3725" >
                 <Graph smoothing="0"  backColor="#ffffff"  foreColor="#000000"  heatMapStatParameter="FL1-H"  type="Pseudocolor"  fast="1" >
                   <Axis dimension="x"  name="FL1-H"  label=""  auto="auto" />
                   <Axis dimension="y"  name="FL2-H"  label=""  auto="auto" />
                   <GraphSettings level="5%"  smoothingHighResolution="1"  contourHighResolution="1"  histogramSmoothingCount="0"  graphResolution="256"  showOutliers="0"  drawLargeDots="0"  dotsToDraw="8000"  tint="le.chartfill.tinted.40"  lineWeight="le.lineweight.normal"  lineStyle="le.linestyle.solid" />
                   <GraphEnvironment showGrid="0"  showAxes="tnlTNL"  showGates="1"  showFreqOnPlots="1"  showGateNameOnPlots="1"  showMedians="0"  showUncomped="0"  addEventParam="0"  lastYAxisName="" >
                     <TextTraits font="SansSerif"  size="11"  name="Labels"  style="plain"  color="#000000"  background="#00ffffff"  just="left" />
                     <TextTraits font="SansSerif"  size="11"  name="LayoutGates"  style="plain"  color="#000000"  background="#00ffffff"  just="left" />
                     <TextTraits font="SansSerif"  size="9"  name="Numbers"  style="plain"  color="#000000"  background="#00ffffff"  just="left" />
                     <TextTraits font="SansSerif"  size="9"  name="Legend"  style="plain"  color="#000000"  background="#00ffffff"  just="left" />
                     <WindowPosition x="256"  y="236"  width="390"  height="582"  displayed="1"  panelState="---" />
                   </GraphEnvironment>
                 </Graph>
                 <Gate gating:id="ID240952384"  gating:parent_id="ID1425649964" >
                   <gating:RectangleGate eventsInside="1"  annoOffsetX="0"  annoOffsetY="0"  tint="#000000"  isTinted="0"  lineWeight="Normal"  userDefined="1"  percentX="0"  percentY="0" >
                     <gating:dimension gating:max="243.5312073433415" >
                       <data-type:fcs-dimension data-type:name="FL1-H" />
                     </gating:dimension>
                     <gating:dimension gating:max="70.8707925832824" >
                       <data-type:fcs-dimension data-type:name="FL2-H" />
                     </gating:dimension>
                   </gating:RectangleGate>
                 </Gate>
               </Population>
             </Subpopulations>
           </Population>
           <Population name="Q1: FITC- , PI+"  annotation=""  owningGroup="All Samples"  expanded="1"  sortPriority="10"  count="1697" >
             <Graph smoothing="0"  backColor="#ffffff"  foreColor="#000000"  heatMapStatParameter="FL1-H"  type="Pseudocolor"  fast="1" >
               <Axis dimension="x"  name="FL1-H"  label=""  auto="auto" />
               <Axis dimension="y"  name="FL2-H"  label=""  auto="auto" />
               <GraphSettings level="5%"  smoothingHighResolution="1"  contourHighResolution="1"  histogramSmoothingCount="0"  graphResolution="256"  showOutliers="0"  drawLargeDots="0"  dotsToDraw="8000"  tint="le.chartfill.tinted.40"  lineWeight="le.lineweight.normal"  lineStyle="le.linestyle.solid" />
               <GraphEnvironment showGrid="0"  showAxes="tnlTNL"  showGates="1"  showFreqOnPlots="1"  showGateNameOnPlots="1"  showMedians="0"  showUncomped="0"  addEventParam="0"  lastYAxisName="" >
                 <TextTraits font="SansSerif"  size="11"  name="Labels"  style="plain"  color="#000000"  background="#00ffffff"  just="left" />
                 <TextTraits font="SansSerif"  size="11"  name="LayoutGates"  style="plain"  color="#000000"  background="#00ffffff"  just="left" />
                 <TextTraits font="SansSerif"  size="9"  name="Numbers"  style="plain"  color="#000000"  background="#00ffffff"  just="left" />
                 <TextTraits font="SansSerif"  size="9"  name="Legend"  style="plain"  color="#000000"  background="#00ffffff"  just="left" />
                 <WindowPosition x="256"  y="236"  width="390"  height="582"  displayed="1"  panelState="---" />
               </GraphEnvironment>
             </Graph>
             <Gate gating:id="ID1351442000" >
               <gating:RectangleGate eventsInside="1"  annoOffsetX="0"  annoOffsetY="0"  tint="#000000"  isTinted="0"  lineWeight="Normal"  userDefined="1"  percentX="0"  percentY="0" >
                 <gating:dimension gating:max="243.5312073433415" >
                   <data-type:fcs-dimension data-type:name="FL1-H" />
                 </gating:dimension>
                 <gating:dimension gating:min="70.8707925832824" >
                   <data-type:fcs-dimension data-type:name="FL2-H" />
                 </gating:dimension>
               </gating:RectangleGate>
             </Gate>
           </Population>
           <Population name="Q2: FITC+ , PI+"  annotation=""  owningGroup="All Samples"  expanded="1"  sortPriority="10"  count="3229" >
             <Graph smoothing="0"  backColor="#ffffff"  foreColor="#000000"  heatMapStatParameter="FL1-H"  type="Pseudocolor"  fast="1" >
               <Axis dimension="x"  name="FL1-H"  label=""  auto="auto" />
               <Axis dimension="y"  name="FL2-H"  label=""  auto="auto" />
               <GraphSettings level="5%"  smoothingHighResolution="1"  contourHighResolution="1"  histogramSmoothingCount="0"  graphResolution="256"  showOutliers="0"  drawLargeDots="0"  dotsToDraw="8000"  tint="le.chartfill.tinted.40"  lineWeight="le.lineweight.normal"  lineStyle="le.linestyle.solid" />
               <GraphEnvironment showGrid="0"  showAxes="tnlTNL"  showGates="1"  showFreqOnPlots="1"  showGateNameOnPlots="1"  showMedians="0"  showUncomped="0"  addEventParam="0"  lastYAxisName="" >
                 <TextTraits font="SansSerif"  size="11"  name="Labels"  style="plain"  color="#000000"  background="#00ffffff"  just="left" />
                 <TextTraits font="SansSerif"  size="11"  name="LayoutGates"  style="plain"  color="#000000"  background="#00ffffff"  just="left" />
                 <TextTraits font="SansSerif"  size="9"  name="Numbers"  style="plain"  color="#000000"  background="#00ffffff"  just="left" />
                 <TextTraits font="SansSerif"  size="9"  name="Legend"  style="plain"  color="#000000"  background="#00ffffff"  just="left" />
                 <WindowPosition x="256"  y="236"  width="390"  height="582"  displayed="1"  panelState="---" />
               </GraphEnvironment>
             </Graph>
             <Gate gating:id="ID1095041010" >
               <gating:RectangleGate eventsInside="1"  annoOffsetX="0"  annoOffsetY="0"  tint="#000000"  isTinted="0"  lineWeight="Normal"  userDefined="1"  percentX="0"  percentY="0" >
                 <gating:dimension gating:min="243.5312073433415" >
                   <data-type:fcs-dimension data-type:name="FL1-H" />
                 </gating:dimension>
                 <gating:dimension gating:min="70.8707925832824" >
                   <data-type:fcs-dimension data-type:name="FL2-H" />
                 </gating:dimension>
               </gating:RectangleGate>
             </Gate>
           </Population>
           <Population name="Q3: FITC+ , PI-"  annotation=""  owningGroup="All Samples"  expanded="1"  sortPriority="10"  count="1331" >
             <Graph smoothing="0"  backColor="#ffffff"  foreColor="#000000"  heatMapStatParameter="FL1-H"  type="Pseudocolor"  fast="1" >
               <Axis dimension="x"  name="FL1-H"  label=""  auto="auto" />
               <Axis dimension="y"  name="FL2-H"  label=""  auto="auto" />
               <GraphSettings level="5%"  smoothingHighResolution="1"  contourHighResolution="1"  histogramSmoothingCount="0"  graphResolution="256"  showOutliers="0"  drawLargeDots="0"  dotsToDraw="8000"  tint="le.chartfill.tinted.40"  lineWeight="le.lineweight.normal"  lineStyle="le.linestyle.solid" />
               <GraphEnvironment showGrid="0"  showAxes="tnlTNL"  showGates="1"  showFreqOnPlots="1"  showGateNameOnPlots="1"  showMedians="0"  showUncomped="0"  addEventParam="0"  lastYAxisName="" >
                 <TextTraits font="SansSerif"  size="11"  name="Labels"  style="plain"  color="#000000"  background="#00ffffff"  just="left" />
                 <TextTraits font="SansSerif"  size="11"  name="LayoutGates"  style="plain"  color="#000000"  background="#00ffffff"  just="left" />
                 <TextTraits font="SansSerif"  size="9"  name="Numbers"  style="plain"  color="#000000"  background="#00ffffff"  just="left" />
                 <TextTraits font="SansSerif"  size="9"  name="Legend"  style="plain"  color="#000000"  background="#00ffffff"  just="left" />
                 <WindowPosition x="256"  y="236"  width="390"  height="582"  displayed="1"  panelState="---" />
               </GraphEnvironment>
             </Graph>
             <Gate gating:id="ID423565467" >
               <gating:RectangleGate eventsInside="1"  annoOffsetX="0"  annoOffsetY="0"  tint="#000000"  isTinted="0"  lineWeight="Normal"  userDefined="1"  percentX="0"  percentY="0" >
                 <gating:dimension gating:min="243.5312073433415" >
                   <data-type:fcs-dimension data-type:name="FL1-H" />
                 </gating:dimension>
                 <gating:dimension gating:max="70.8707925832824" >
                   <data-type:fcs-dimension data-type:name="FL2-H" />
                 </gating:dimension>
               </gating:RectangleGate>
             </Gate>
           </Population>
           <Population name="Q4: FITC- , PI-"  annotation=""  owningGroup="All Samples"  expanded="1"  sortPriority="10"  count="3743" >
             <Graph smoothing="0"  backColor="#ffffff"  foreColor="#000000"  heatMapStatParameter="FL1-H"  type="Pseudocolor"  fast="1" >
               <Axis dimension="x"  name="FL1-H"  label=""  auto="auto" />
               <Axis dimension="y"  name="FL2-H"  label=""  auto="auto" />
               <GraphSettings level="5%"  smoothingHighResolution="1"  contourHighResolution="1"  histogramSmoothingCount="0"  graphResolution="256"  showOutliers="0"  drawLargeDots="0"  dotsToDraw="8000"  tint="le.chartfill.tinted.40"  lineWeight="le.lineweight.normal"  lineStyle="le.linestyle.solid" />
               <GraphEnvironment showGrid="0"  showAxes="tnlTNL"  showGates="1"  showFreqOnPlots="1"  showGateNameOnPlots="1"  showMedians="0"  showUncomped="0"  addEventParam="0"  lastYAxisName="" >
                 <TextTraits font="SansSerif"  size="11"  name="Labels"  style="plain"  color="#000000"  background="#00ffffff"  just="left" />
                 <TextTraits font="SansSerif"  size="11"  name="LayoutGates"  style="plain"  color="#000000"  background="#00ffffff"  just="left" />
                 <TextTraits font="SansSerif"  size="9"  name="Numbers"  style="plain"  color="#000000"  background="#00ffffff"  just="left" />
                 <TextTraits font="SansSerif"  size="9"  name="Legend"  style="plain"  color="#000000"  background="#00ffffff"  just="left" />
                 <WindowPosition x="256"  y="236"  width="390"  height="582"  displayed="1"  panelState="---" />
               </GraphEnvironment>
             </Graph>
             <Gate gating:id="ID1021937595" >
               <gating:RectangleGate eventsInside="1"  annoOffsetX="0"  annoOffsetY="0"  tint="#000000"  isTinted="0"  lineWeight="Normal"  userDefined="1"  percentX="0"  percentY="0" >
                 <gating:dimension gating:max="243.5312073433415" >
                   <data-type:fcs-dimension data-type:name="FL1-H" />
                 </gating:dimension>
                 <gating:dimension gating:max="70.8707925832824" >
                   <data-type:fcs-dimension data-type:name="FL2-H" />
                 </gating:dimension>
               </gating:RectangleGate>
             </Gate>
           </Population>
         </Subpopulations>
       </SampleNode>
     </Sample>
     <Sample>
       <DataSet uri="file:/F:/流式/20220519diao/Data.008"  sampleID="9" />
       <Transformations>
         <transforms:linear transforms:minRange="0"  transforms:maxRange="1024"  gain="1" >
           <data-type:parameter data-type:name="FSC-H" />
         </transforms:linear>
         <transforms:linear transforms:minRange="0"  transforms:maxRange="1024"  gain="1" >
           <data-type:parameter data-type:name="SSC-H" />
         </transforms:linear>
         <transforms:log transforms:offset="1"  transforms:decades="4.9118113643" >
           <data-type:parameter data-type:name="FL1-H" />
         </transforms:log>
         <transforms:log transforms:offset="1"  transforms:decades="3.5" >
           <data-type:parameter data-type:name="FL2-H" />
         </transforms:log>
         <transforms:log transforms:offset="1"  transforms:decades="4" >
           <data-type:parameter data-type:name="FL3-H" />
         </transforms:log>
         <transforms:linear transforms:minRange="0"  transforms:maxRange="1024"  gain="1" >
           <data-type:parameter data-type:name="FL1-A" />
         </transforms:linear>
         <transforms:log transforms:offset="1"  transforms:decades="4" >
           <data-type:parameter data-type:name="FL4-H" />
         </transforms:log>
       </Transformations>
       <Keywords>
         <Keyword name="FJ_FCS_VERSION"  value="2" />
         <Keyword name="$BYTEORD"  value="4,3,2,1" />
         <Keyword name="$DATATYPE"  value="I" />
         <Keyword name="$NEXTDATA"  value="0" />
         <Keyword name="$SYS"  value="Macintosh System Software 10.5.8" />
         <Keyword name="CREATOR"  value="CellQuest Pro  6.0" />
         <Keyword name="LOGIN NAME"  value="Administrator" />
         <Keyword name="WORKSTATION"  value="(Unavailable)" />
         <Keyword name="$TOT"  value="10000" />
         <Keyword name="$MODE"  value="L" />
         <Keyword name="$PAR"  value="7" />
         <Keyword name="$P1N"  value="FSC-H" />
         <Keyword name="$P1R"  value="1024" />
         <Keyword name="$P1B"  value="16" />
         <Keyword name="$P1E"  value="0,0" />
         <Keyword name="$P2N"  value="SSC-H" />
         <Keyword name="$P2R"  value="1024" />
         <Keyword name="$P2B"  value="16" />
         <Keyword name="$P2E"  value="0,0" />
         <Keyword name="$P3N"  value="FL1-H" />
         <Keyword name="$P3R"  value="1024" />
         <Keyword name="$P3B"  value="16" />
         <Keyword name="$P3E"  value="4,0" />
         <Keyword name="$P4N"  value="FL2-H" />
         <Keyword name="$P4R"  value="1024" />
         <Keyword name="$P4B"  value="16" />
         <Keyword name="$P4E"  value="4,0" />
         <Keyword name="$P5N"  value="FL3-H" />
         <Keyword name="$P5R"  value="1024" />
         <Keyword name="$P5B"  value="16" />
         <Keyword name="$P5E"  value="4,0" />
         <Keyword name="$P1S"  value="FSC-Height" />
         <Keyword name="$P2S"  value="SSC-Height" />
         <Keyword name="$P3S"  value="FITC" />
         <Keyword name="$P4S"  value="PI" />
         <Keyword name="$P6N"  value="FL1-A" />
         <Keyword name="$P6R"  value="1024" />
         <Keyword name="$P6B"  value="16" />
         <Keyword name="$P6E"  value="0,0" />
         <Keyword name="$P7N"  value="FL4-H" />
         <Keyword name="$P7R"  value="1024" />
         <Keyword name="$P7B"  value="16" />
         <Keyword name="$P7E"  value="4,0" />
         <Keyword name="PANEL NAME"  value="2c-diaowang" />
         <Keyword name="TUBE NAME"  value="tube #3" />
         <Keyword name="START BATCH"  value="FALSE" />
         <Keyword name="END BATCH"  value="FALSE" />
         <Keyword name="$OP"  value="Administrator" />
         <Keyword name="$CYT"  value="FACSCalibur" />
         <Keyword name="CYTNUM"  value="E97501505" />
         <Keyword name="$BTIM"  value="19:57:41" />
         <Keyword name="$ETIM"  value="19:57:57" />
         <Keyword name="BD$AcqLibVersion"  value="6.0" />
         <Keyword name="BD$NPAR"  value="7" />
         <Keyword name="BD$P1N"  value="FSC-H" />
         <Keyword name="BD$P2N"  value="SSC-H" />
         <Keyword name="BD$P3N"  value="FL1-H" />
         <Keyword name="BD$P4N"  value="FL2-H" />
         <Keyword name="BD$P5N"  value="FL3-H" />
         <Keyword name="BD$P6N"  value="FL1-A" />
         <Keyword name="BD$P7N"  value="FL4-H" />
         <Keyword name="BD$WORD0"  value="255" />
         <Keyword name="BD$WORD1"  value="282" />
         <Keyword name="BD$WORD2"  value="411" />
         <Keyword name="BD$WORD3"  value="416" />
         <Keyword name="BD$WORD4"  value="616" />
         <Keyword name="BD$WORD5"  value="395" />
         <Keyword name="BD$WORD6"  value="395" />
         <Keyword name="BD$WORD7"  value="395" />
         <Keyword name="BD$WORD8"  value="395" />
         <Keyword name="BD$WORD9"  value="395" />
         <Keyword name="BD$WORD10"  value="300" />
         <Keyword name="BD$WORD11"  value="273" />
         <Keyword name="BD$WORD12"  value="630" />
         <Keyword name="BD$WORD13"  value="4" />
         <Keyword name="BD$WORD14"  value="287" />
         <Keyword name="BD$WORD15"  value="418" />
         <Keyword name="BD$WORD16"  value="425" />
         <Keyword name="BD$WORD17"  value="633" />
         <Keyword name="BD$WORD18"  value="263" />
         <Keyword name="BD$WORD19"  value="100" />
         <Keyword name="BD$WORD20"  value="100" />
         <Keyword name="BD$WORD21"  value="100" />
         <Keyword name="BD$WORD22"  value="100" />
         <Keyword name="BD$WORD23"  value="1" />
         <Keyword name="BD$WORD24"  value="1" />
         <Keyword name="BD$WORD25"  value="0" />
         <Keyword name="BD$WORD26"  value="0" />
         <Keyword name="BD$WORD27"  value="0" />
         <Keyword name="BD$WORD28"  value="136" />
         <Keyword name="BD$WORD29"  value="52" />
         <Keyword name="BD$WORD30"  value="52" />
         <Keyword name="BD$WORD31"  value="52" />
         <Keyword name="BD$WORD32"  value="52" />
         <Keyword name="BD$WORD33"  value="52" />
         <Keyword name="BD$WORD34"  value="0" />
         <Keyword name="BD$WORD35"  value="199" />
         <Keyword name="BD$WORD36"  value="0" />
         <Keyword name="BD$WORD37"  value="128" />
         <Keyword name="BD$WORD38"  value="280" />
         <Keyword name="BD$WORD39"  value="3" />
         <Keyword name="BD$WORD40"  value="2" />
         <Keyword name="BD$WORD41"  value="100" />
         <Keyword name="BD$WORD42"  value="100" />
         <Keyword name="BD$WORD43"  value="0" />
         <Keyword name="BD$WORD44"  value="1023" />
         <Keyword name="BD$WORD45"  value="1023" />
         <Keyword name="BD$WORD46"  value="1023" />
         <Keyword name="BD$WORD47"  value="53" />
         <Keyword name="BD$WORD48"  value="675" />
         <Keyword name="BD$WORD49"  value="6" />
         <Keyword name="BD$WORD50"  value="281" />
         <Keyword name="BD$WORD51"  value="52" />
         <Keyword name="BD$WORD52"  value="510" />
         <Keyword name="BD$WORD53"  value="872" />
         <Keyword name="BD$WORD54"  value="765" />
         <Keyword name="BD$WORD55"  value="976" />
         <Keyword name="BD$WORD56"  value="506" />
         <Keyword name="BD$WORD57"  value="928" />
         <Keyword name="BD$WORD58"  value="1012" />
         <Keyword name="BD$WORD59"  value="832" />
         <Keyword name="BD$WORD60"  value="745" />
         <Keyword name="BD$WORD61"  value="896" />
         <Keyword name="BD$WORD62"  value="466" />
         <Keyword name="BD$WORD63"  value="768" />
         <Keyword name="BD$LASERMODE"  value="1" />
         <Keyword name="CalibFile"  value="FALSE" />
         <Keyword name="P7THRESVOL"  value="52" />
         <Keyword name="$FIL"  value="Data.008" />
         <Keyword name="FILE GUID"  value="A220A310-ADBC-4ED6-8D80-791279B2CF69" />
         <Keyword name="$DATE"  value="19-May-22" />
         <Keyword name="$P5S"  value="" />
         <Keyword name="$P6S"  value="" />
         <Keyword name="$P7S"  value="" />
       </Keywords>
       <SampleNode name="Data.008"  annotation=""  owningGroup=""  expanded="1"  sortPriority="10"  count="10000"  sampleID="9" >
         <Graph smoothing="0"  backColor="#ffffff"  foreColor="#000000"  type="Pseudocolor"  fast="1" >
           <Axis dimension="x"  name="FSC-H"  label=""  auto="auto" />
           <Axis dimension="y"  name="SSC-H"  label=""  auto="auto" />
           <GraphSettings level="5%"  smoothingHighResolution="1"  contourHighResolution="1"  histogramSmoothingCount="0"  graphResolution="256"  showOutliers="0"  drawLargeDots="0"  dotsToDraw="8000"  tint="le.chartfill.tinted.40"  lineWeight="le.lineweight.normal"  lineStyle="le.linestyle.solid" />
           <GraphEnvironment showGrid="0"  showAxes="tnlTNL"  showGates="1"  showFreqOnPlots="1"  showGateNameOnPlots="1"  showMedians="0"  showUncomped="0"  addEventParam="0"  lastYAxisName="" >
             <TextTraits font="SansSerif"  size="11"  name="Labels"  style="plain"  color="#000000"  background="#00ffffff"  just="left" />
             <TextTraits font="SansSerif"  size="11"  name="LayoutGates"  style="plain"  color="#000000"  background="#00ffffff"  just="left" />
             <TextTraits font="SansSerif"  size="9"  name="Numbers"  style="plain"  color="#000000"  background="#00ffffff"  just="left" />
             <TextTraits font="SansSerif"  size="9"  name="Legend"  style="plain"  color="#000000"  background="#00ffffff"  just="left" />
           </GraphEnvironment>
         </Graph>
         <Subpopulations>
           <Population name="Lymphocytes"  annotation=""  owningGroup="All Samples"  expanded="1"  sortPriority="10"  count="8242" >
             <Graph smoothing="0"  backColor="#ffffff"  foreColor="#000000"  heatMapStatParameter="FL1-H"  type="Pseudocolor"  fast="1" >
               <Axis dimension="x"  name="FL1-H"  label=""  auto="auto" />
               <Axis dimension="y"  name="FL2-H"  label=""  auto="auto" />
               <GraphSettings level="5%"  smoothingHighResolution="1"  contourHighResolution="1"  histogramSmoothingCount="0"  graphResolution="256"  showOutliers="0"  drawLargeDots="0"  dotsToDraw="8000"  tint="le.chartfill.tinted.40"  lineWeight="le.lineweight.normal"  lineStyle="le.linestyle.solid" />
               <GraphEnvironment showGrid="0"  showAxes="tnlTNL"  showGates="1"  showFreqOnPlots="1"  showGateNameOnPlots="1"  showMedians="0"  showUncomped="0"  addEventParam="0"  lastYAxisName="" >
                 <TextTraits font="SansSerif"  size="11"  name="Labels"  style="plain"  color="#000000"  background="#00ffffff"  just="left" />
                 <TextTraits font="SansSerif"  size="11"  name="LayoutGates"  style="plain"  color="#000000"  background="#00ffffff"  just="left" />
                 <TextTraits font="SansSerif"  size="9"  name="Numbers"  style="plain"  color="#000000"  background="#00ffffff"  just="left" />
                 <TextTraits font="SansSerif"  size="9"  name="Legend"  style="plain"  color="#000000"  background="#00ffffff"  just="left" />
                 <WindowPosition x="395"  y="532"  width="390"  height="582"  displayed="0"  panelState="---" />
               </GraphEnvironment>
             </Graph>
             <Gate gating:id="ID1517208241" >
               <gating:PolygonGate eventsInside="1"  annoOffsetX="-42"  annoOffsetY="0"  tint="#000000"  isTinted="0"  lineWeight="Normal"  userDefined="1"  quadId="-1"  gateResolution="256" >
                 <gating:dimension>
                   <data-type:fcs-dimension data-type:name="FSC-H" />
                 </gating:dimension>
                 <gating:dimension>
                   <data-type:fcs-dimension data-type:name="SSC-H" />
                 </gating:dimension>
                 <gating:vertex>
                   <gating:coordinate data-type:value="86.0504201681" />
                   <gating:coordinate data-type:value="1028.785046729" />
                 </gating:vertex>
                 <gating:vertex>
                   <gating:coordinate data-type:value="21.512605042" />
                   <gating:coordinate data-type:value="669.9065420561" />
                 </gating:vertex>
                 <gating:vertex>
                   <gating:coordinate data-type:value="55.9327731092" />
                   <gating:coordinate data-type:value="464.1495327103" />
                 </gating:vertex>
                 <gating:vertex>
                   <gating:coordinate data-type:value="111.8655462185" />
                   <gating:coordinate data-type:value="181.8317757009" />
                 </gating:vertex>
                 <gating:vertex>
                   <gating:coordinate data-type:value="129.0756302521" />
                   <gating:coordinate data-type:value="105.2710280374" />
                 </gating:vertex>
                 <gating:vertex>
                   <gating:coordinate data-type:value="228.0336134454" />
                   <gating:coordinate data-type:value="124.4112149533" />
                 </gating:vertex>
                 <gating:vertex>
                   <gating:coordinate data-type:value="301.1764705882" />
                   <gating:coordinate data-type:value="110.0560747664" />
                 </gating:vertex>
                 <gating:vertex>
                   <gating:coordinate data-type:value="395.8319327731" />
                   <gating:coordinate data-type:value="119.6261682243" />
                 </gating:vertex>
                 <gating:vertex>
                   <gating:coordinate data-type:value="486.1848739496" />
                   <gating:coordinate data-type:value="153.1214953271" />
                 </gating:vertex>
                 <gating:vertex>
                   <gating:coordinate data-type:value="512" />
                   <gating:coordinate data-type:value="205.7570093458" />
                 </gating:vertex>
                 <gating:vertex>
                   <gating:coordinate data-type:value="546.4201680672" />
                   <gating:coordinate data-type:value="325.3831775701" />
                 </gating:vertex>
                 <gating:vertex>
                   <gating:coordinate data-type:value="546.4201680672" />
                   <gating:coordinate data-type:value="449.7943925234" />
                 </gating:vertex>
                 <gating:vertex>
                   <gating:coordinate data-type:value="718.5210084034" />
                   <gating:coordinate data-type:value="990.5046728972" />
                 </gating:vertex>
                 <gating:vertex>
                   <gating:coordinate data-type:value="404.4369747899" />
                   <gating:coordinate data-type:value="1047.9252336449" />
                 </gating:vertex>
               </gating:PolygonGate>
             </Gate>
             <Subpopulations>
               <Population name="Q1: FITC- , PI+"  annotation=""  owningGroup=""  expanded="1"  sortPriority="10"  count="1137" >
                 <Graph smoothing="0"  backColor="#ffffff"  foreColor="#000000"  heatMapStatParameter="FL1-H"  type="Pseudocolor"  fast="1" >
                   <Axis dimension="x"  name="FL1-H"  label=""  auto="auto" />
                   <Axis dimension="y"  name="FL2-H"  label=""  auto="auto" />
                   <GraphSettings level="5%"  smoothingHighResolution="1"  contourHighResolution="1"  histogramSmoothingCount="0"  graphResolution="256"  showOutliers="0"  drawLargeDots="0"  dotsToDraw="8000"  tint="le.chartfill.tinted.40"  lineWeight="le.lineweight.normal"  lineStyle="le.linestyle.solid" />
                   <GraphEnvironment showGrid="0"  showAxes="tnlTNL"  showGates="1"  showFreqOnPlots="1"  showGateNameOnPlots="1"  showMedians="0"  showUncomped="0"  addEventParam="0"  lastYAxisName="" >
                     <TextTraits font="SansSerif"  size="11"  name="Labels"  style="plain"  color="#000000"  background="#00ffffff"  just="left" />
                     <TextTraits font="SansSerif"  size="11"  name="LayoutGates"  style="plain"  color="#000000"  background="#00ffffff"  just="left" />
                     <TextTraits font="SansSerif"  size="9"  name="Numbers"  style="plain"  color="#000000"  background="#00ffffff"  just="left" />
                     <TextTraits font="SansSerif"  size="9"  name="Legend"  style="plain"  color="#000000"  background="#00ffffff"  just="left" />
                     <WindowPosition x="256"  y="236"  width="390"  height="582"  displayed="1"  panelState="---" />
                   </GraphEnvironment>
                 </Graph>
                 <Gate gating:id="ID1028113753"  gating:parent_id="ID1517208241" >
                   <gating:RectangleGate eventsInside="1"  annoOffsetX="0"  annoOffsetY="0"  tint="#000000"  isTinted="0"  lineWeight="Normal"  userDefined="1"  percentX="0"  percentY="0" >
                     <gating:dimension gating:max="243.5312073433415" >
                       <data-type:fcs-dimension data-type:name="FL1-H" />
                     </gating:dimension>
                     <gating:dimension gating:min="70.8707925832824" >
                       <data-type:fcs-dimension data-type:name="FL2-H" />
                     </gating:dimension>
                   </gating:RectangleGate>
                 </Gate>
               </Population>
               <Population name="Q2: FITC+ , PI+"  annotation=""  owningGroup=""  expanded="1"  sortPriority="10"  count="1646" >
                 <Graph smoothing="0"  backColor="#ffffff"  foreColor="#000000"  heatMapStatParameter="FL1-H"  type="Pseudocolor"  fast="1" >
                   <Axis dimension="x"  name="FL1-H"  label=""  auto="auto" />
                   <Axis dimension="y"  name="FL2-H"  label=""  auto="auto" />
                   <GraphSettings level="5%"  smoothingHighResolution="1"  contourHighResolution="1"  histogramSmoothingCount="0"  graphResolution="256"  showOutliers="0"  drawLargeDots="0"  dotsToDraw="8000"  tint="le.chartfill.tinted.40"  lineWeight="le.lineweight.normal"  lineStyle="le.linestyle.solid" />
                   <GraphEnvironment showGrid="0"  showAxes="tnlTNL"  showGates="1"  showFreqOnPlots="1"  showGateNameOnPlots="1"  showMedians="0"  showUncomped="0"  addEventParam="0"  lastYAxisName="" >
                     <TextTraits font="SansSerif"  size="11"  name="Labels"  style="plain"  color="#000000"  background="#00ffffff"  just="left" />
                     <TextTraits font="SansSerif"  size="11"  name="LayoutGates"  style="plain"  color="#000000"  background="#00ffffff"  just="left" />
                     <TextTraits font="SansSerif"  size="9"  name="Numbers"  style="plain"  color="#000000"  background="#00ffffff"  just="left" />
                     <TextTraits font="SansSerif"  size="9"  name="Legend"  style="plain"  color="#000000"  background="#00ffffff"  just="left" />
                     <WindowPosition x="256"  y="236"  width="390"  height="582"  displayed="1"  panelState="---" />
                   </GraphEnvironment>
                 </Graph>
                 <Gate gating:id="ID689652747"  gating:parent_id="ID1517208241" >
                   <gating:RectangleGate eventsInside="1"  annoOffsetX="0"  annoOffsetY="0"  tint="#000000"  isTinted="0"  lineWeight="Normal"  userDefined="1"  percentX="0"  percentY="0" >
                     <gating:dimension gating:min="243.5312073433415" >
                       <data-type:fcs-dimension data-type:name="FL1-H" />
                     </gating:dimension>
                     <gating:dimension gating:min="70.8707925832824" >
                       <data-type:fcs-dimension data-type:name="FL2-H" />
                     </gating:dimension>
                   </gating:RectangleGate>
                 </Gate>
               </Population>
               <Population name="Q3: FITC+ , PI-"  annotation=""  owningGroup=""  expanded="1"  sortPriority="10"  count="225" >
                 <Graph smoothing="0"  backColor="#ffffff"  foreColor="#000000"  heatMapStatParameter="FL1-H"  type="Pseudocolor"  fast="1" >
                   <Axis dimension="x"  name="FL1-H"  label=""  auto="auto" />
                   <Axis dimension="y"  name="FL2-H"  label=""  auto="auto" />
                   <GraphSettings level="5%"  smoothingHighResolution="1"  contourHighResolution="1"  histogramSmoothingCount="0"  graphResolution="256"  showOutliers="0"  drawLargeDots="0"  dotsToDraw="8000"  tint="le.chartfill.tinted.40"  lineWeight="le.lineweight.normal"  lineStyle="le.linestyle.solid" />
                   <GraphEnvironment showGrid="0"  showAxes="tnlTNL"  showGates="1"  showFreqOnPlots="1"  showGateNameOnPlots="1"  showMedians="0"  showUncomped="0"  addEventParam="0"  lastYAxisName="" >
                     <TextTraits font="SansSerif"  size="11"  name="Labels"  style="plain"  color="#000000"  background="#00ffffff"  just="left" />
                     <TextTraits font="SansSerif"  size="11"  name="LayoutGates"  style="plain"  color="#000000"  background="#00ffffff"  just="left" />
                     <TextTraits font="SansSerif"  size="9"  name="Numbers"  style="plain"  color="#000000"  background="#00ffffff"  just="left" />
                     <TextTraits font="SansSerif"  size="9"  name="Legend"  style="plain"  color="#000000"  background="#00ffffff"  just="left" />
                     <WindowPosition x="256"  y="236"  width="390"  height="582"  displayed="1"  panelState="---" />
                   </GraphEnvironment>
                 </Graph>
                 <Gate gating:id="ID495072406"  gating:parent_id="ID1517208241" >
                   <gating:RectangleGate eventsInside="1"  annoOffsetX="0"  annoOffsetY="0"  tint="#000000"  isTinted="0"  lineWeight="Normal"  userDefined="1"  percentX="0"  percentY="0" >
                     <gating:dimension gating:min="243.5312073433415" >
                       <data-type:fcs-dimension data-type:name="FL1-H" />
                     </gating:dimension>
                     <gating:dimension gating:max="70.8707925832824" >
                       <data-type:fcs-dimension data-type:name="FL2-H" />
                     </gating:dimension>
                   </gating:RectangleGate>
                 </Gate>
               </Population>
               <Population name="Q4: FITC- , PI-"  annotation=""  owningGroup=""  expanded="1"  sortPriority="10"  count="5234" >
                 <Graph smoothing="0"  backColor="#ffffff"  foreColor="#000000"  heatMapStatParameter="FL1-H"  type="Pseudocolor"  fast="1" >
                   <Axis dimension="x"  name="FL1-H"  label=""  auto="auto" />
                   <Axis dimension="y"  name="FL2-H"  label=""  auto="auto" />
                   <GraphSettings level="5%"  smoothingHighResolution="1"  contourHighResolution="1"  histogramSmoothingCount="0"  graphResolution="256"  showOutliers="0"  drawLargeDots="0"  dotsToDraw="8000"  tint="le.chartfill.tinted.40"  lineWeight="le.lineweight.normal"  lineStyle="le.linestyle.solid" />
                   <GraphEnvironment showGrid="0"  showAxes="tnlTNL"  showGates="1"  showFreqOnPlots="1"  showGateNameOnPlots="1"  showMedians="0"  showUncomped="0"  addEventParam="0"  lastYAxisName="" >
                     <TextTraits font="SansSerif"  size="11"  name="Labels"  style="plain"  color="#000000"  background="#00ffffff"  just="left" />
                     <TextTraits font="SansSerif"  size="11"  name="LayoutGates"  style="plain"  color="#000000"  background="#00ffffff"  just="left" />
                     <TextTraits font="SansSerif"  size="9"  name="Numbers"  style="plain"  color="#000000"  background="#00ffffff"  just="left" />
                     <TextTraits font="SansSerif"  size="9"  name="Legend"  style="plain"  color="#000000"  background="#00ffffff"  just="left" />
                     <WindowPosition x="256"  y="236"  width="390"  height="582"  displayed="1"  panelState="---" />
                   </GraphEnvironment>
                 </Graph>
                 <Gate gating:id="ID625193883"  gating:parent_id="ID1517208241" >
                   <gating:RectangleGate eventsInside="1"  annoOffsetX="0"  annoOffsetY="0"  tint="#000000"  isTinted="0"  lineWeight="Normal"  userDefined="1"  percentX="0"  percentY="0" >
                     <gating:dimension gating:max="243.5312073433415" >
                       <data-type:fcs-dimension data-type:name="FL1-H" />
                     </gating:dimension>
                     <gating:dimension gating:max="70.8707925832824" >
                       <data-type:fcs-dimension data-type:name="FL2-H" />
                     </gating:dimension>
                   </gating:RectangleGate>
                 </Gate>
               </Population>
             </Subpopulations>
           </Population>
           <Population name="Q1: FITC- , PI+"  annotation=""  owningGroup="All Samples"  expanded="1"  sortPriority="10"  count="1257" >
             <Graph smoothing="0"  backColor="#ffffff"  foreColor="#000000"  heatMapStatParameter="FL1-H"  type="Pseudocolor"  fast="1" >
               <Axis dimension="x"  name="FL1-H"  label=""  auto="auto" />
               <Axis dimension="y"  name="FL2-H"  label=""  auto="auto" />
               <GraphSettings level="5%"  smoothingHighResolution="1"  contourHighResolution="1"  histogramSmoothingCount="0"  graphResolution="256"  showOutliers="0"  drawLargeDots="0"  dotsToDraw="8000"  tint="le.chartfill.tinted.40"  lineWeight="le.lineweight.normal"  lineStyle="le.linestyle.solid" />
               <GraphEnvironment showGrid="0"  showAxes="tnlTNL"  showGates="1"  showFreqOnPlots="1"  showGateNameOnPlots="1"  showMedians="0"  showUncomped="0"  addEventParam="0"  lastYAxisName="" >
                 <TextTraits font="SansSerif"  size="11"  name="Labels"  style="plain"  color="#000000"  background="#00ffffff"  just="left" />
                 <TextTraits font="SansSerif"  size="11"  name="LayoutGates"  style="plain"  color="#000000"  background="#00ffffff"  just="left" />
                 <TextTraits font="SansSerif"  size="9"  name="Numbers"  style="plain"  color="#000000"  background="#00ffffff"  just="left" />
                 <TextTraits font="SansSerif"  size="9"  name="Legend"  style="plain"  color="#000000"  background="#00ffffff"  just="left" />
                 <WindowPosition x="256"  y="236"  width="390"  height="582"  displayed="1"  panelState="---" />
               </GraphEnvironment>
             </Graph>
             <Gate gating:id="ID391316597" >
               <gating:RectangleGate eventsInside="1"  annoOffsetX="0"  annoOffsetY="0"  tint="#000000"  isTinted="0"  lineWeight="Normal"  userDefined="1"  percentX="0"  percentY="0" >
                 <gating:dimension gating:max="243.5312073433415" >
                   <data-type:fcs-dimension data-type:name="FL1-H" />
                 </gating:dimension>
                 <gating:dimension gating:min="70.8707925832824" >
                   <data-type:fcs-dimension data-type:name="FL2-H" />
                 </gating:dimension>
               </gating:RectangleGate>
             </Gate>
           </Population>
           <Population name="Q2: FITC+ , PI+"  annotation=""  owningGroup="All Samples"  expanded="1"  sortPriority="10"  count="1706" >
             <Graph smoothing="0"  backColor="#ffffff"  foreColor="#000000"  heatMapStatParameter="FL1-H"  type="Pseudocolor"  fast="1" >
               <Axis dimension="x"  name="FL1-H"  label=""  auto="auto" />
               <Axis dimension="y"  name="FL2-H"  label=""  auto="auto" />
               <GraphSettings level="5%"  smoothingHighResolution="1"  contourHighResolution="1"  histogramSmoothingCount="0"  graphResolution="256"  showOutliers="0"  drawLargeDots="0"  dotsToDraw="8000"  tint="le.chartfill.tinted.40"  lineWeight="le.lineweight.normal"  lineStyle="le.linestyle.solid" />
               <GraphEnvironment showGrid="0"  showAxes="tnlTNL"  showGates="1"  showFreqOnPlots="1"  showGateNameOnPlots="1"  showMedians="0"  showUncomped="0"  addEventParam="0"  lastYAxisName="" >
                 <TextTraits font="SansSerif"  size="11"  name="Labels"  style="plain"  color="#000000"  background="#00ffffff"  just="left" />
                 <TextTraits font="SansSerif"  size="11"  name="LayoutGates"  style="plain"  color="#000000"  background="#00ffffff"  just="left" />
                 <TextTraits font="SansSerif"  size="9"  name="Numbers"  style="plain"  color="#000000"  background="#00ffffff"  just="left" />
                 <TextTraits font="SansSerif"  size="9"  name="Legend"  style="plain"  color="#000000"  background="#00ffffff"  just="left" />
                 <WindowPosition x="256"  y="236"  width="390"  height="582"  displayed="1"  panelState="---" />
               </GraphEnvironment>
             </Graph>
             <Gate gating:id="ID1135232550" >
               <gating:RectangleGate eventsInside="1"  annoOffsetX="0"  annoOffsetY="0"  tint="#000000"  isTinted="0"  lineWeight="Normal"  userDefined="1"  percentX="0"  percentY="0" >
                 <gating:dimension gating:min="243.5312073433415" >
                   <data-type:fcs-dimension data-type:name="FL1-H" />
                 </gating:dimension>
                 <gating:dimension gating:min="70.8707925832824" >
                   <data-type:fcs-dimension data-type:name="FL2-H" />
                 </gating:dimension>
               </gating:RectangleGate>
             </Gate>
           </Population>
           <Population name="Q3: FITC+ , PI-"  annotation=""  owningGroup="All Samples"  expanded="1"  sortPriority="10"  count="308" >
             <Graph smoothing="0"  backColor="#ffffff"  foreColor="#000000"  heatMapStatParameter="FL1-H"  type="Pseudocolor"  fast="1" >
               <Axis dimension="x"  name="FL1-H"  label=""  auto="auto" />
               <Axis dimension="y"  name="FL2-H"  label=""  auto="auto" />
               <GraphSettings level="5%"  smoothingHighResolution="1"  contourHighResolution="1"  histogramSmoothingCount="0"  graphResolution="256"  showOutliers="0"  drawLargeDots="0"  dotsToDraw="8000"  tint="le.chartfill.tinted.40"  lineWeight="le.lineweight.normal"  lineStyle="le.linestyle.solid" />
               <GraphEnvironment showGrid="0"  showAxes="tnlTNL"  showGates="1"  showFreqOnPlots="1"  showGateNameOnPlots="1"  showMedians="0"  showUncomped="0"  addEventParam="0"  lastYAxisName="" >
                 <TextTraits font="SansSerif"  size="11"  name="Labels"  style="plain"  color="#000000"  background="#00ffffff"  just="left" />
                 <TextTraits font="SansSerif"  size="11"  name="LayoutGates"  style="plain"  color="#000000"  background="#00ffffff"  just="left" />
                 <TextTraits font="SansSerif"  size="9"  name="Numbers"  style="plain"  color="#000000"  background="#00ffffff"  just="left" />
                 <TextTraits font="SansSerif"  size="9"  name="Legend"  style="plain"  color="#000000"  background="#00ffffff"  just="left" />
                 <WindowPosition x="256"  y="236"  width="390"  height="582"  displayed="1"  panelState="---" />
               </GraphEnvironment>
             </Graph>
             <Gate gating:id="ID1769088787" >
               <gating:RectangleGate eventsInside="1"  annoOffsetX="0"  annoOffsetY="0"  tint="#000000"  isTinted="0"  lineWeight="Normal"  userDefined="1"  percentX="0"  percentY="0" >
                 <gating:dimension gating:min="243.5312073433415" >
                   <data-type:fcs-dimension data-type:name="FL1-H" />
                 </gating:dimension>
                 <gating:dimension gating:max="70.8707925832824" >
                   <data-type:fcs-dimension data-type:name="FL2-H" />
                 </gating:dimension>
               </gating:RectangleGate>
             </Gate>
           </Population>
           <Population name="Q4: FITC- , PI-"  annotation=""  owningGroup="All Samples"  expanded="1"  sortPriority="10"  count="6729" >
             <Graph smoothing="0"  backColor="#ffffff"  foreColor="#000000"  heatMapStatParameter="FL1-H"  type="Pseudocolor"  fast="1" >
               <Axis dimension="x"  name="FL1-H"  label=""  auto="auto" />
               <Axis dimension="y"  name="FL2-H"  label=""  auto="auto" />
               <GraphSettings level="5%"  smoothingHighResolution="1"  contourHighResolution="1"  histogramSmoothingCount="0"  graphResolution="256"  showOutliers="0"  drawLargeDots="0"  dotsToDraw="8000"  tint="le.chartfill.tinted.40"  lineWeight="le.lineweight.normal"  lineStyle="le.linestyle.solid" />
               <GraphEnvironment showGrid="0"  showAxes="tnlTNL"  showGates="1"  showFreqOnPlots="1"  showGateNameOnPlots="1"  showMedians="0"  showUncomped="0"  addEventParam="0"  lastYAxisName="" >
                 <TextTraits font="SansSerif"  size="11"  name="Labels"  style="plain"  color="#000000"  background="#00ffffff"  just="left" />
                 <TextTraits font="SansSerif"  size="11"  name="LayoutGates"  style="plain"  color="#000000"  background="#00ffffff"  just="left" />
                 <TextTraits font="SansSerif"  size="9"  name="Numbers"  style="plain"  color="#000000"  background="#00ffffff"  just="left" />
                 <TextTraits font="SansSerif"  size="9"  name="Legend"  style="plain"  color="#000000"  background="#00ffffff"  just="left" />
                 <WindowPosition x="256"  y="236"  width="390"  height="582"  displayed="1"  panelState="---" />
               </GraphEnvironment>
             </Graph>
             <Gate gating:id="ID50367338" >
               <gating:RectangleGate eventsInside="1"  annoOffsetX="0"  annoOffsetY="0"  tint="#000000"  isTinted="0"  lineWeight="Normal"  userDefined="1"  percentX="0"  percentY="0" >
                 <gating:dimension gating:max="243.5312073433415" >
                   <data-type:fcs-dimension data-type:name="FL1-H" />
                 </gating:dimension>
                 <gating:dimension gating:max="70.8707925832824" >
                   <data-type:fcs-dimension data-type:name="FL2-H" />
                 </gating:dimension>
               </gating:RectangleGate>
             </Gate>
           </Population>
         </Subpopulations>
       </SampleNode>
     </Sample>
     <Sample>
       <DataSet uri="file:/F:/流式/20220519diao/Data.005"  sampleID="10" />
       <Transformations>
         <transforms:linear transforms:minRange="0"  transforms:maxRange="1024"  gain="1" >
           <data-type:parameter data-type:name="FSC-H" />
         </transforms:linear>
         <transforms:linear transforms:minRange="0"  transforms:maxRange="1024"  gain="1" >
           <data-type:parameter data-type:name="SSC-H" />
         </transforms:linear>
         <transforms:log transforms:offset="1"  transforms:decades="4.9118113643" >
           <data-type:parameter data-type:name="FL1-H" />
         </transforms:log>
         <transforms:log transforms:offset="1"  transforms:decades="3.5" >
           <data-type:parameter data-type:name="FL2-H" />
         </transforms:log>
         <transforms:log transforms:offset="1"  transforms:decades="4" >
           <data-type:parameter data-type:name="FL3-H" />
         </transforms:log>
         <transforms:linear transforms:minRange="0"  transforms:maxRange="1024"  gain="1" >
           <data-type:parameter data-type:name="FL1-A" />
         </transforms:linear>
         <transforms:log transforms:offset="1"  transforms:decades="4" >
           <data-type:parameter data-type:name="FL4-H" />
         </transforms:log>
       </Transformations>
       <Keywords>
         <Keyword name="FJ_FCS_VERSION"  value="2" />
         <Keyword name="$BYTEORD"  value="4,3,2,1" />
         <Keyword name="$DATATYPE"  value="I" />
         <Keyword name="$NEXTDATA"  value="0" />
         <Keyword name="$SYS"  value="Macintosh System Software 10.5.8" />
         <Keyword name="CREATOR"  value="CellQuest Pro  6.0" />
         <Keyword name="LOGIN NAME"  value="Administrator" />
         <Keyword name="WORKSTATION"  value="(Unavailable)" />
         <Keyword name="$TOT"  value="10000" />
         <Keyword name="$MODE"  value="L" />
         <Keyword name="$PAR"  value="7" />
         <Keyword name="$P1N"  value="FSC-H" />
         <Keyword name="$P1R"  value="1024" />
         <Keyword name="$P1B"  value="16" />
         <Keyword name="$P1E"  value="0,0" />
         <Keyword name="$P2N"  value="SSC-H" />
         <Keyword name="$P2R"  value="1024" />
         <Keyword name="$P2B"  value="16" />
         <Keyword name="$P2E"  value="0,0" />
         <Keyword name="$P3N"  value="FL1-H" />
         <Keyword name="$P3R"  value="1024" />
         <Keyword name="$P3B"  value="16" />
         <Keyword name="$P3E"  value="4,0" />
         <Keyword name="$P4N"  value="FL2-H" />
         <Keyword name="$P4R"  value="1024" />
         <Keyword name="$P4B"  value="16" />
         <Keyword name="$P4E"  value="4,0" />
         <Keyword name="$P5N"  value="FL3-H" />
         <Keyword name="$P5R"  value="1024" />
         <Keyword name="$P5B"  value="16" />
         <Keyword name="$P5E"  value="4,0" />
         <Keyword name="$P1S"  value="FSC-Height" />
         <Keyword name="$P2S"  value="SSC-Height" />
         <Keyword name="$P3S"  value="FITC" />
         <Keyword name="$P4S"  value="PI" />
         <Keyword name="$P6N"  value="FL1-A" />
         <Keyword name="$P6R"  value="1024" />
         <Keyword name="$P6B"  value="16" />
         <Keyword name="$P6E"  value="0,0" />
         <Keyword name="$P7N"  value="FL4-H" />
         <Keyword name="$P7R"  value="1024" />
         <Keyword name="$P7B"  value="16" />
         <Keyword name="$P7E"  value="4,0" />
         <Keyword name="PANEL NAME"  value="2c-diaowang" />
         <Keyword name="TUBE NAME"  value="tube #6" />
         <Keyword name="START BATCH"  value="FALSE" />
         <Keyword name="END BATCH"  value="TRUE" />
         <Keyword name="$OP"  value="Administrator" />
         <Keyword name="$CYT"  value="FACSCalibur" />
         <Keyword name="CYTNUM"  value="E97501505" />
         <Keyword name="$BTIM"  value="19:56:54" />
         <Keyword name="$ETIM"  value="19:57:01" />
         <Keyword name="BD$AcqLibVersion"  value="6.0" />
         <Keyword name="BD$NPAR"  value="7" />
         <Keyword name="BD$P1N"  value="FSC-H" />
         <Keyword name="BD$P2N"  value="SSC-H" />
         <Keyword name="BD$P3N"  value="FL1-H" />
         <Keyword name="BD$P4N"  value="FL2-H" />
         <Keyword name="BD$P5N"  value="FL3-H" />
         <Keyword name="BD$P6N"  value="FL1-A" />
         <Keyword name="BD$P7N"  value="FL4-H" />
         <Keyword name="BD$WORD0"  value="255" />
         <Keyword name="BD$WORD1"  value="279" />
         <Keyword name="BD$WORD2"  value="402" />
         <Keyword name="BD$WORD3"  value="408" />
         <Keyword name="BD$WORD4"  value="608" />
         <Keyword name="BD$WORD5"  value="395" />
         <Keyword name="BD$WORD6"  value="395" />
         <Keyword name="BD$WORD7"  value="395" />
         <Keyword name="BD$WORD8"  value="395" />
         <Keyword name="BD$WORD9"  value="395" />
         <Keyword name="BD$WORD10"  value="300" />
         <Keyword name="BD$WORD11"  value="272" />
         <Keyword name="BD$WORD12"  value="495" />
         <Keyword name="BD$WORD13"  value="4" />
         <Keyword name="BD$WORD14"  value="287" />
         <Keyword name="BD$WORD15"  value="418" />
         <Keyword name="BD$WORD16"  value="425" />
         <Keyword name="BD$WORD17"  value="633" />
         <Keyword name="BD$WORD18"  value="263" />
         <Keyword name="BD$WORD19"  value="100" />
         <Keyword name="BD$WORD20"  value="100" />
         <Keyword name="BD$WORD21"  value="100" />
         <Keyword name="BD$WORD22"  value="100" />
         <Keyword name="BD$WORD23"  value="1" />
         <Keyword name="BD$WORD24"  value="1" />
         <Keyword name="BD$WORD25"  value="0" />
         <Keyword name="BD$WORD26"  value="0" />
         <Keyword name="BD$WORD27"  value="0" />
         <Keyword name="BD$WORD28"  value="136" />
         <Keyword name="BD$WORD29"  value="52" />
         <Keyword name="BD$WORD30"  value="52" />
         <Keyword name="BD$WORD31"  value="52" />
         <Keyword name="BD$WORD32"  value="52" />
         <Keyword name="BD$WORD33"  value="52" />
         <Keyword name="BD$WORD34"  value="0" />
         <Keyword name="BD$WORD35"  value="199" />
         <Keyword name="BD$WORD36"  value="0" />
         <Keyword name="BD$WORD37"  value="128" />
         <Keyword name="BD$WORD38"  value="280" />
         <Keyword name="BD$WORD39"  value="3" />
         <Keyword name="BD$WORD40"  value="2" />
         <Keyword name="BD$WORD41"  value="100" />
         <Keyword name="BD$WORD42"  value="100" />
         <Keyword name="BD$WORD43"  value="0" />
         <Keyword name="BD$WORD44"  value="1023" />
         <Keyword name="BD$WORD45"  value="1023" />
         <Keyword name="BD$WORD46"  value="1023" />
         <Keyword name="BD$WORD47"  value="53" />
         <Keyword name="BD$WORD48"  value="675" />
         <Keyword name="BD$WORD49"  value="6" />
         <Keyword name="BD$WORD50"  value="281" />
         <Keyword name="BD$WORD51"  value="52" />
         <Keyword name="BD$WORD52"  value="510" />
         <Keyword name="BD$WORD53"  value="872" />
         <Keyword name="BD$WORD54"  value="765" />
         <Keyword name="BD$WORD55"  value="976" />
         <Keyword name="BD$WORD56"  value="506" />
         <Keyword name="BD$WORD57"  value="928" />
         <Keyword name="BD$WORD58"  value="1012" />
         <Keyword name="BD$WORD59"  value="832" />
         <Keyword name="BD$WORD60"  value="745" />
         <Keyword name="BD$WORD61"  value="896" />
         <Keyword name="BD$WORD62"  value="466" />
         <Keyword name="BD$WORD63"  value="768" />
         <Keyword name="BD$LASERMODE"  value="1" />
         <Keyword name="CalibFile"  value="FALSE" />
         <Keyword name="P7THRESVOL"  value="52" />
         <Keyword name="$FIL"  value="Data.005" />
         <Keyword name="FILE GUID"  value="75C3FD0D-C40B-45D4-A7D9-8A5B89ECB3DD" />
         <Keyword name="$DATE"  value="19-May-22" />
         <Keyword name="$P5S"  value="" />
         <Keyword name="$P6S"  value="" />
         <Keyword name="$P7S"  value="" />
       </Keywords>
       <SampleNode name="Data.005"  annotation=""  owningGroup=""  expanded="1"  sortPriority="10"  count="10000"  sampleID="10" >
         <Graph smoothing="0"  backColor="#ffffff"  foreColor="#000000"  heatMapStatParameter="FL1-H"  type="Pseudocolor"  fast="1" >
           <Axis dimension="x"  name="FSC-H"  label=""  auto="auto" />
           <Axis dimension="y"  name="SSC-H"  label=""  auto="auto" />
           <GraphSettings level="5%"  smoothingHighResolution="1"  contourHighResolution="1"  histogramSmoothingCount="0"  graphResolution="256"  showOutliers="0"  drawLargeDots="0"  dotsToDraw="8000"  tint="le.chartfill.tinted.40"  lineWeight="le.lineweight.normal"  lineStyle="le.linestyle.solid" />
           <GraphEnvironment showGrid="0"  showAxes="tnlTNL"  showGates="1"  showFreqOnPlots="1"  showGateNameOnPlots="1"  showMedians="0"  showUncomped="0"  addEventParam="0"  lastYAxisName="" >
             <TextTraits font="SansSerif"  size="11"  name="Labels"  style="plain"  color="#000000"  background="#00ffffff"  just="left" />
             <TextTraits font="SansSerif"  size="11"  name="LayoutGates"  style="plain"  color="#000000"  background="#00ffffff"  just="left" />
             <TextTraits font="SansSerif"  size="9"  name="Numbers"  style="plain"  color="#000000"  background="#00ffffff"  just="left" />
             <TextTraits font="SansSerif"  size="9"  name="Legend"  style="plain"  color="#000000"  background="#00ffffff"  just="left" />
             <WindowPosition x="256"  y="250"  width="390"  height="582"  displayed="0"  panelState="---" />
           </GraphEnvironment>
         </Graph>
         <Subpopulations>
           <Population name="Lymphocytes"  annotation=""  owningGroup=""  expanded="1"  sortPriority="10"  count="9948" >
             <Graph smoothing="0"  backColor="#ffffff"  foreColor="#000000"  heatMapStatParameter="FL1-H"  type="Pseudocolor"  fast="1" >
               <Axis dimension="x"  name="FL1-H"  label=""  auto="auto" />
               <Axis dimension="y"  name="FL2-H"  label=""  auto="auto" />
               <GraphSettings level="5%"  smoothingHighResolution="1"  contourHighResolution="1"  histogramSmoothingCount="0"  graphResolution="256"  showOutliers="0"  drawLargeDots="0"  dotsToDraw="8000"  tint="le.chartfill.tinted.40"  lineWeight="le.lineweight.normal"  lineStyle="le.linestyle.solid" />
               <GraphEnvironment showGrid="0"  showAxes="tnlTNL"  showGates="1"  showFreqOnPlots="1"  showGateNameOnPlots="1"  showMedians="0"  showUncomped="0"  addEventParam="0"  lastYAxisName="" >
                 <TextTraits font="SansSerif"  size="11"  name="Labels"  style="plain"  color="#000000"  background="#00ffffff"  just="left" />
                 <TextTraits font="SansSerif"  size="11"  name="LayoutGates"  style="plain"  color="#000000"  background="#00ffffff"  just="left" />
                 <TextTraits font="SansSerif"  size="9"  name="Numbers"  style="plain"  color="#000000"  background="#00ffffff"  just="left" />
                 <TextTraits font="SansSerif"  size="9"  name="Legend"  style="plain"  color="#000000"  background="#00ffffff"  just="left" />
                 <WindowPosition x="625"  y="265"  width="390"  height="582"  displayed="0"  panelState="---" />
               </GraphEnvironment>
             </Graph>
             <Gate gating:id="ID1575280741" >
               <gating:PolygonGate eventsInside="1"  annoOffsetX="-47"  annoOffsetY="-75"  tint="#000000"  isTinted="0"  lineWeight="Normal"  userDefined="1"  quadId="-1"  gateResolution="256" >
                 <gating:dimension>
                   <data-type:fcs-dimension data-type:name="FSC-H" />
                 </gating:dimension>
                 <gating:dimension>
                   <data-type:fcs-dimension data-type:name="SSC-H" />
                 </gating:dimension>
                 <gating:vertex>
                   <gating:coordinate data-type:value="47.3277310924" />
                   <gating:coordinate data-type:value="899.5887850467" />
                 </gating:vertex>
                 <gating:vertex>
                   <gating:coordinate data-type:value="197.9159663866" />
                   <gating:coordinate data-type:value="617.2710280374" />
                 </gating:vertex>
                 <gating:vertex>
                   <gating:coordinate data-type:value="258.1512605042" />
                   <gating:coordinate data-type:value="459.3644859813" />
                 </gating:vertex>
                 <gating:vertex>
                   <gating:coordinate data-type:value="-25.8151260504" />
                   <gating:coordinate data-type:value="167.476635514" />
                 </gating:vertex>
                 <gating:vertex>
                   <gating:coordinate data-type:value="38.7226890756" />
                   <gating:coordinate data-type:value="-4.785046729" />
                 </gating:vertex>
                 <gating:vertex>
                   <gating:coordinate data-type:value="141.9831932773" />
                   <gating:coordinate data-type:value="0" />
                 </gating:vertex>
                 <gating:vertex>
                   <gating:coordinate data-type:value="210.8235294118" />
                   <gating:coordinate data-type:value="0" />
                 </gating:vertex>
                 <gating:vertex>
                   <gating:coordinate data-type:value="305.4789915966" />
                   <gating:coordinate data-type:value="9.5700934579" />
                 </gating:vertex>
                 <gating:vertex>
                   <gating:coordinate data-type:value="361.4117647059" />
                   <gating:coordinate data-type:value="76.5607476636" />
                 </gating:vertex>
                 <gating:vertex>
                   <gating:coordinate data-type:value="490.487394958" />
                   <gating:coordinate data-type:value="95.7009345794" />
                 </gating:vertex>
                 <gating:vertex>
                   <gating:coordinate data-type:value="456.0672268908" />
                   <gating:coordinate data-type:value="234.4672897196" />
                 </gating:vertex>
                 <gating:vertex>
                   <gating:coordinate data-type:value="456.0672268908" />
                   <gating:coordinate data-type:value="339.738317757" />
                 </gating:vertex>
                 <gating:vertex>
                   <gating:coordinate data-type:value="628.1680672269" />
                   <gating:coordinate data-type:value="880.4485981308" />
                 </gating:vertex>
                 <gating:vertex>
                   <gating:coordinate data-type:value="314.0840336134" />
                   <gating:coordinate data-type:value="942.6542056075" />
                 </gating:vertex>
               </gating:PolygonGate>
             </Gate>
             <Subpopulations>
               <Population name="Q1: FITC- , PI+"  annotation=""  owningGroup=""  expanded="1"  sortPriority="10"  count="1930" >
                 <Graph smoothing="0"  backColor="#ffffff"  foreColor="#000000"  heatMapStatParameter="FL1-H"  type="Pseudocolor"  fast="1" >
                   <Axis dimension="x"  name="FL1-H"  label=""  auto="auto" />
                   <Axis dimension="y"  name="FL2-H"  label=""  auto="auto" />
                   <GraphSettings level="5%"  smoothingHighResolution="1"  contourHighResolution="1"  histogramSmoothingCount="0"  graphResolution="256"  showOutliers="0"  drawLargeDots="0"  dotsToDraw="8000"  tint="le.chartfill.tinted.40"  lineWeight="le.lineweight.normal"  lineStyle="le.linestyle.solid" />
                   <GraphEnvironment showGrid="0"  showAxes="tnlTNL"  showGates="1"  showFreqOnPlots="1"  showGateNameOnPlots="1"  showMedians="0"  showUncomped="0"  addEventParam="0"  lastYAxisName="" >
                     <TextTraits font="SansSerif"  size="11"  name="Labels"  style="plain"  color="#000000"  background="#00ffffff"  just="left" />
                     <TextTraits font="SansSerif"  size="11"  name="LayoutGates"  style="plain"  color="#000000"  background="#00ffffff"  just="left" />
                     <TextTraits font="SansSerif"  size="9"  name="Numbers"  style="plain"  color="#000000"  background="#00ffffff"  just="left" />
                     <TextTraits font="SansSerif"  size="9"  name="Legend"  style="plain"  color="#000000"  background="#00ffffff"  just="left" />
                     <WindowPosition x="256"  y="236"  width="390"  height="582"  displayed="1"  panelState="---" />
                   </GraphEnvironment>
                 </Graph>
                 <Gate gating:id="ID1379593182"  gating:parent_id="ID1575280741" >
                   <gating:RectangleGate eventsInside="1"  annoOffsetX="0"  annoOffsetY="0"  tint="#000000"  isTinted="0"  lineWeight="Normal"  userDefined="1"  percentX="0"  percentY="0" >
                     <gating:dimension gating:max="243.5312073433415" >
                       <data-type:fcs-dimension data-type:name="FL1-H" />
                     </gating:dimension>
                     <gating:dimension gating:min="70.8707925832824" >
                       <data-type:fcs-dimension data-type:name="FL2-H" />
                     </gating:dimension>
                   </gating:RectangleGate>
                 </Gate>
               </Population>
               <Population name="Q2: FITC+ , PI+"  annotation=""  owningGroup=""  expanded="1"  sortPriority="10"  count="311" >
                 <Graph smoothing="0"  backColor="#ffffff"  foreColor="#000000"  heatMapStatParameter="FL1-H"  type="Pseudocolor"  fast="1" >
                   <Axis dimension="x"  name="FL1-H"  label=""  auto="auto" />
                   <Axis dimension="y"  name="FL2-H"  label=""  auto="auto" />
                   <GraphSettings level="5%"  smoothingHighResolution="1"  contourHighResolution="1"  histogramSmoothingCount="0"  graphResolution="256"  showOutliers="0"  drawLargeDots="0"  dotsToDraw="8000"  tint="le.chartfill.tinted.40"  lineWeight="le.lineweight.normal"  lineStyle="le.linestyle.solid" />
                   <GraphEnvironment showGrid="0"  showAxes="tnlTNL"  showGates="1"  showFreqOnPlots="1"  showGateNameOnPlots="1"  showMedians="0"  showUncomped="0"  addEventParam="0"  lastYAxisName="" >
                     <TextTraits font="SansSerif"  size="11"  name="Labels"  style="plain"  color="#000000"  background="#00ffffff"  just="left" />
                     <TextTraits font="SansSerif"  size="11"  name="LayoutGates"  style="plain"  color="#000000"  background="#00ffffff"  just="left" />
                     <TextTraits font="SansSerif"  size="9"  name="Numbers"  style="plain"  color="#000000"  background="#00ffffff"  just="left" />
                     <TextTraits font="SansSerif"  size="9"  name="Legend"  style="plain"  color="#000000"  background="#00ffffff"  just="left" />
                     <WindowPosition x="256"  y="236"  width="390"  height="582"  displayed="1"  panelState="---" />
                   </GraphEnvironment>
                 </Graph>
                 <Gate gating:id="ID1663821548"  gating:parent_id="ID1575280741" >
                   <gating:RectangleGate eventsInside="1"  annoOffsetX="0"  annoOffsetY="0"  tint="#000000"  isTinted="0"  lineWeight="Normal"  userDefined="1"  percentX="0"  percentY="0" >
                     <gating:dimension gating:min="243.5312073433415" >
                       <data-type:fcs-dimension data-type:name="FL1-H" />
                     </gating:dimension>
                     <gating:dimension gating:min="70.8707925832824" >
                       <data-type:fcs-dimension data-type:name="FL2-H" />
                     </gating:dimension>
                   </gating:RectangleGate>
                 </Gate>
               </Population>
               <Population name="Q3: FITC+ , PI-"  annotation=""  owningGroup=""  expanded="1"  sortPriority="10"  count="142" >
                 <Graph smoothing="0"  backColor="#ffffff"  foreColor="#000000"  heatMapStatParameter="FL1-H"  type="Pseudocolor"  fast="1" >
                   <Axis dimension="x"  name="FL1-H"  label=""  auto="auto" />
                   <Axis dimension="y"  name="FL2-H"  label=""  auto="auto" />
                   <GraphSettings level="5%"  smoothingHighResolution="1"  contourHighResolution="1"  histogramSmoothingCount="0"  graphResolution="256"  showOutliers="0"  drawLargeDots="0"  dotsToDraw="8000"  tint="le.chartfill.tinted.40"  lineWeight="le.lineweight.normal"  lineStyle="le.linestyle.solid" />
                   <GraphEnvironment showGrid="0"  showAxes="tnlTNL"  showGates="1"  showFreqOnPlots="1"  showGateNameOnPlots="1"  showMedians="0"  showUncomped="0"  addEventParam="0"  lastYAxisName="" >
                     <TextTraits font="SansSerif"  size="11"  name="Labels"  style="plain"  color="#000000"  background="#00ffffff"  just="left" />
                     <TextTraits font="SansSerif"  size="11"  name="LayoutGates"  style="plain"  color="#000000"  background="#00ffffff"  just="left" />
                     <TextTraits font="SansSerif"  size="9"  name="Numbers"  style="plain"  color="#000000"  background="#00ffffff"  just="left" />
                     <TextTraits font="SansSerif"  size="9"  name="Legend"  style="plain"  color="#000000"  background="#00ffffff"  just="left" />
                     <WindowPosition x="256"  y="236"  width="390"  height="582"  displayed="1"  panelState="---" />
                   </GraphEnvironment>
                 </Graph>
                 <Gate gating:id="ID867392140"  gating:parent_id="ID1575280741" >
                   <gating:RectangleGate eventsInside="1"  annoOffsetX="0"  annoOffsetY="0"  tint="#000000"  isTinted="0"  lineWeight="Normal"  userDefined="1"  percentX="0"  percentY="0" >
                     <gating:dimension gating:min="243.5312073433415" >
                       <data-type:fcs-dimension data-type:name="FL1-H" />
                     </gating:dimension>
                     <gating:dimension gating:max="70.8707925832824" >
                       <data-type:fcs-dimension data-type:name="FL2-H" />
                     </gating:dimension>
                   </gating:RectangleGate>
                 </Gate>
               </Population>
               <Population name="Q4: FITC- , PI-"  annotation=""  owningGroup=""  expanded="1"  sortPriority="10"  count="7565" >
                 <Graph smoothing="0"  backColor="#ffffff"  foreColor="#000000"  heatMapStatParameter="FL1-H"  type="Pseudocolor"  fast="1" >
                   <Axis dimension="x"  name="FL1-H"  label=""  auto="auto" />
                   <Axis dimension="y"  name="FL2-H"  label=""  auto="auto" />
                   <GraphSettings level="5%"  smoothingHighResolution="1"  contourHighResolution="1"  histogramSmoothingCount="0"  graphResolution="256"  showOutliers="0"  drawLargeDots="0"  dotsToDraw="8000"  tint="le.chartfill.tinted.40"  lineWeight="le.lineweight.normal"  lineStyle="le.linestyle.solid" />
                   <GraphEnvironment showGrid="0"  showAxes="tnlTNL"  showGates="1"  showFreqOnPlots="1"  showGateNameOnPlots="1"  showMedians="0"  showUncomped="0"  addEventParam="0"  lastYAxisName="" >
                     <TextTraits font="SansSerif"  size="11"  name="Labels"  style="plain"  color="#000000"  background="#00ffffff"  just="left" />
                     <TextTraits font="SansSerif"  size="11"  name="LayoutGates"  style="plain"  color="#000000"  background="#00ffffff"  just="left" />
                     <TextTraits font="SansSerif"  size="9"  name="Numbers"  style="plain"  color="#000000"  background="#00ffffff"  just="left" />
                     <TextTraits font="SansSerif"  size="9"  name="Legend"  style="plain"  color="#000000"  background="#00ffffff"  just="left" />
                     <WindowPosition x="256"  y="236"  width="390"  height="582"  displayed="1"  panelState="---" />
                   </GraphEnvironment>
                 </Graph>
                 <Gate gating:id="ID1297268513"  gating:parent_id="ID1575280741" >
                   <gating:RectangleGate eventsInside="1"  annoOffsetX="0"  annoOffsetY="0"  tint="#000000"  isTinted="0"  lineWeight="Normal"  userDefined="1"  percentX="0"  percentY="0" >
                     <gating:dimension gating:max="243.5312073433415" >
                       <data-type:fcs-dimension data-type:name="FL1-H" />
                     </gating:dimension>
                     <gating:dimension gating:max="70.8707925832824" >
                       <data-type:fcs-dimension data-type:name="FL2-H" />
                     </gating:dimension>
                   </gating:RectangleGate>
                 </Gate>
               </Population>
             </Subpopulations>
           </Population>
           <Population name="Q1: FITC- , PI+"  annotation=""  owningGroup=""  expanded="1"  sortPriority="10"  count="1958" >
             <Graph smoothing="0"  backColor="#ffffff"  foreColor="#000000"  heatMapStatParameter="FL1-H"  type="Pseudocolor"  fast="1" >
               <Axis dimension="x"  name="FL1-H"  label=""  auto="auto" />
               <Axis dimension="y"  name="FL2-H"  label=""  auto="auto" />
               <GraphSettings level="5%"  smoothingHighResolution="1"  contourHighResolution="1"  histogramSmoothingCount="0"  graphResolution="256"  showOutliers="0"  drawLargeDots="0"  dotsToDraw="8000"  tint="le.chartfill.tinted.40"  lineWeight="le.lineweight.normal"  lineStyle="le.linestyle.solid" />
               <GraphEnvironment showGrid="0"  showAxes="tnlTNL"  showGates="1"  showFreqOnPlots="1"  showGateNameOnPlots="1"  showMedians="0"  showUncomped="0"  addEventParam="0"  lastYAxisName="" >
                 <TextTraits font="SansSerif"  size="11"  name="Labels"  style="plain"  color="#000000"  background="#00ffffff"  just="left" />
                 <TextTraits font="SansSerif"  size="11"  name="LayoutGates"  style="plain"  color="#000000"  background="#00ffffff"  just="left" />
                 <TextTraits font="SansSerif"  size="9"  name="Numbers"  style="plain"  color="#000000"  background="#00ffffff"  just="left" />
                 <TextTraits font="SansSerif"  size="9"  name="Legend"  style="plain"  color="#000000"  background="#00ffffff"  just="left" />
                 <WindowPosition x="256"  y="236"  width="390"  height="582"  displayed="1"  panelState="---" />
               </GraphEnvironment>
             </Graph>
             <Gate gating:id="ID1588366259" >
               <gating:RectangleGate eventsInside="1"  annoOffsetX="0"  annoOffsetY="0"  tint="#000000"  isTinted="0"  lineWeight="Normal"  userDefined="1"  percentX="0"  percentY="0" >
                 <gating:dimension gating:max="243.5312073433415" >
                   <data-type:fcs-dimension data-type:name="FL1-H" />
                 </gating:dimension>
                 <gating:dimension gating:min="70.8707925832824" >
                   <data-type:fcs-dimension data-type:name="FL2-H" />
                 </gating:dimension>
               </gating:RectangleGate>
             </Gate>
           </Population>
           <Population name="Q2: FITC+ , PI+"  annotation=""  owningGroup=""  expanded="1"  sortPriority="10"  count="315" >
             <Graph smoothing="0"  backColor="#ffffff"  foreColor="#000000"  heatMapStatParameter="FL1-H"  type="Pseudocolor"  fast="1" >
               <Axis dimension="x"  name="FL1-H"  label=""  auto="auto" />
               <Axis dimension="y"  name="FL2-H"  label=""  auto="auto" />
               <GraphSettings level="5%"  smoothingHighResolution="1"  contourHighResolution="1"  histogramSmoothingCount="0"  graphResolution="256"  showOutliers="0"  drawLargeDots="0"  dotsToDraw="8000"  tint="le.chartfill.tinted.40"  lineWeight="le.lineweight.normal"  lineStyle="le.linestyle.solid" />
               <GraphEnvironment showGrid="0"  showAxes="tnlTNL"  showGates="1"  showFreqOnPlots="1"  showGateNameOnPlots="1"  showMedians="0"  showUncomped="0"  addEventParam="0"  lastYAxisName="" >
                 <TextTraits font="SansSerif"  size="11"  name="Labels"  style="plain"  color="#000000"  background="#00ffffff"  just="left" />
                 <TextTraits font="SansSerif"  size="11"  name="LayoutGates"  style="plain"  color="#000000"  background="#00ffffff"  just="left" />
                 <TextTraits font="SansSerif"  size="9"  name="Numbers"  style="plain"  color="#000000"  background="#00ffffff"  just="left" />
                 <TextTraits font="SansSerif"  size="9"  name="Legend"  style="plain"  color="#000000"  background="#00ffffff"  just="left" />
                 <WindowPosition x="256"  y="236"  width="390"  height="582"  displayed="1"  panelState="---" />
               </GraphEnvironment>
             </Graph>
             <Gate gating:id="ID103027700" >
               <gating:RectangleGate eventsInside="1"  annoOffsetX="0"  annoOffsetY="0"  tint="#000000"  isTinted="0"  lineWeight="Normal"  userDefined="1"  percentX="0"  percentY="0" >
                 <gating:dimension gating:min="243.5312073433415" >
                   <data-type:fcs-dimension data-type:name="FL1-H" />
                 </gating:dimension>
                 <gating:dimension gating:min="70.8707925832824" >
                   <data-type:fcs-dimension data-type:name="FL2-H" />
                 </gating:dimension>
               </gating:RectangleGate>
             </Gate>
           </Population>
           <Population name="Q3: FITC+ , PI-"  annotation=""  owningGroup=""  expanded="1"  sortPriority="10"  count="143" >
             <Graph smoothing="0"  backColor="#ffffff"  foreColor="#000000"  heatMapStatParameter="FL1-H"  type="Pseudocolor"  fast="1" >
               <Axis dimension="x"  name="FL1-H"  label=""  auto="auto" />
               <Axis dimension="y"  name="FL2-H"  label=""  auto="auto" />
               <GraphSettings level="5%"  smoothingHighResolution="1"  contourHighResolution="1"  histogramSmoothingCount="0"  graphResolution="256"  showOutliers="0"  drawLargeDots="0"  dotsToDraw="8000"  tint="le.chartfill.tinted.40"  lineWeight="le.lineweight.normal"  lineStyle="le.linestyle.solid" />
               <GraphEnvironment showGrid="0"  showAxes="tnlTNL"  showGates="1"  showFreqOnPlots="1"  showGateNameOnPlots="1"  showMedians="0"  showUncomped="0"  addEventParam="0"  lastYAxisName="" >
                 <TextTraits font="SansSerif"  size="11"  name="Labels"  style="plain"  color="#000000"  background="#00ffffff"  just="left" />
                 <TextTraits font="SansSerif"  size="11"  name="LayoutGates"  style="plain"  color="#000000"  background="#00ffffff"  just="left" />
                 <TextTraits font="SansSerif"  size="9"  name="Numbers"  style="plain"  color="#000000"  background="#00ffffff"  just="left" />
                 <TextTraits font="SansSerif"  size="9"  name="Legend"  style="plain"  color="#000000"  background="#00ffffff"  just="left" />
                 <WindowPosition x="256"  y="236"  width="390"  height="582"  displayed="1"  panelState="---" />
               </GraphEnvironment>
             </Graph>
             <Gate gating:id="ID293216153" >
               <gating:RectangleGate eventsInside="1"  annoOffsetX="0"  annoOffsetY="0"  tint="#000000"  isTinted="0"  lineWeight="Normal"  userDefined="1"  percentX="0"  percentY="0" >
                 <gating:dimension gating:min="243.5312073433415" >
                   <data-type:fcs-dimension data-type:name="FL1-H" />
                 </gating:dimension>
                 <gating:dimension gating:max="70.8707925832824" >
                   <data-type:fcs-dimension data-type:name="FL2-H" />
                 </gating:dimension>
               </gating:RectangleGate>
             </Gate>
           </Population>
           <Population name="Q4: FITC- , PI-"  annotation=""  owningGroup=""  expanded="1"  sortPriority="10"  count="7584" >
             <Graph smoothing="0"  backColor="#ffffff"  foreColor="#000000"  heatMapStatParameter="FL1-H"  type="Pseudocolor"  fast="1" >
               <Axis dimension="x"  name="FL1-H"  label=""  auto="auto" />
               <Axis dimension="y"  name="FL2-H"  label=""  auto="auto" />
               <GraphSettings level="5%"  smoothingHighResolution="1"  contourHighResolution="1"  histogramSmoothingCount="0"  graphResolution="256"  showOutliers="0"  drawLargeDots="0"  dotsToDraw="8000"  tint="le.chartfill.tinted.40"  lineWeight="le.lineweight.normal"  lineStyle="le.linestyle.solid" />
               <GraphEnvironment showGrid="0"  showAxes="tnlTNL"  showGates="1"  showFreqOnPlots="1"  showGateNameOnPlots="1"  showMedians="0"  showUncomped="0"  addEventParam="0"  lastYAxisName="" >
                 <TextTraits font="SansSerif"  size="11"  name="Labels"  style="plain"  color="#000000"  background="#00ffffff"  just="left" />
                 <TextTraits font="SansSerif"  size="11"  name="LayoutGates"  style="plain"  color="#000000"  background="#00ffffff"  just="left" />
                 <TextTraits font="SansSerif"  size="9"  name="Numbers"  style="plain"  color="#000000"  background="#00ffffff"  just="left" />
                 <TextTraits font="SansSerif"  size="9"  name="Legend"  style="plain"  color="#000000"  background="#00ffffff"  just="left" />
                 <WindowPosition x="256"  y="236"  width="390"  height="582"  displayed="1"  panelState="---" />
               </GraphEnvironment>
             </Graph>
             <Gate gating:id="ID255496783" >
               <gating:RectangleGate eventsInside="1"  annoOffsetX="0"  annoOffsetY="0"  tint="#000000"  isTinted="0"  lineWeight="Normal"  userDefined="1"  percentX="0"  percentY="0" >
                 <gating:dimension gating:max="243.5312073433415" >
                   <data-type:fcs-dimension data-type:name="FL1-H" />
                 </gating:dimension>
                 <gating:dimension gating:max="70.8707925832824" >
                   <data-type:fcs-dimension data-type:name="FL2-H" />
                 </gating:dimension>
               </gating:RectangleGate>
             </Gate>
           </Population>
         </Subpopulations>
       </SampleNode>
     </Sample>
   </SampleList>
   <TableEditor title="FlowJo Tables: 07-Jun-2022.wsp"  current="Table" >
     <Table name="Table"  outputFile="file:/C:/Users/SJ/Documents/Table"  color="#00ffffff"  isBatch="0"  quickclose="0"  destination="toDisplay"  outputFormat="fj.document.type.table" >
       <PrintLayout flipPattern0="0"  rows="1"  columns="1"  padding="36"  header=""  footer=""  headerActive="0"  footerActive="0"  scalingMode="fj.print.scale.none"  scaling="1"  orientation="1"  width="595.2744"  height="841.8888"  imageableX="72"  imageableY="72"  imageableWidth="451.2744"  imageableHeight="697.8888" />
       <PageSection sectionName="header" >&lt;table width=&quot;100%&quot;&gt;&lt;tr&gt;&lt;td align=&quot;left&quot; valign=&quot;top&quot;&gt;&amp;NBSP&amp;NBSP&amp;NBSP&amp;NBSP&lt;IMG SRC=&quot;file:/E:/FlowJo%2010.6.2/images/fj_icon.png&quot;&gt;&lt;/IMG&gt;&lt;br/&gt;FlowJo, LLC&lt;/td&gt;&lt;td align=&quot;right&quot; valign=&quot;top&quot;&gt;Page &lt;PageNumber/&gt;&lt;/td&gt;&lt;/tr&gt;&lt;/table&gt;</PageSection>
       <PageSection sectionName="footer" >&lt;table width=&quot;100%&quot;&gt;&lt;tr&gt;&lt;td align=&quot;left&quot;  valign=&quot;bottom&quot;&gt;&lt;LongDate/&gt;&lt;/td&gt;&lt;td align=&quot;right&quot; valign=&quot;bottom&quot;&gt;&lt;Version/&gt;&lt;/td&gt;&lt;/tr&gt;&lt;/table&gt;</PageSection>
       <Iteration iterationType="SAMPLE"  iterationValue=""  iterationKeyword=""  discriminator=""  panelSize="1"  groupName="workspaceSelection" />
     </Table>
   </TableEditor>
   <LayoutEditor title="FlowJo Layouts: 07-Jun-2022.wsp"  current="Layout"  showGrid="0"  showPageBreaks="0"  showGuides="0"  showDebugOutput="0" >
     <Layout name="Layout"  outputFile="file:/C:/Users/SJ/Documents/Layout"  color="#00ffffff"  isBatch="0"  showGrid="0"  showRulers="1"  showDebugOutput="0"  showGuides="0"  showPageBreaks="1"  scale="1" >
       <PrintLayout flipPattern0="0"  rows="1"  columns="1"  padding="36"  header=""  footer=""  headerActive="0"  footerActive="0"  scalingMode="fj.print.scale.none"  scaling="1"  orientation="1"  width="595.2744"  height="841.8888"  imageableX="72"  imageableY="72"  imageableWidth="451.2744"  imageableHeight="697.8888" />
       <PageSection sectionName="header" >&lt;table width=&quot;100%&quot;&gt;&lt;tr&gt;&lt;td align=&quot;left&quot; valign=&quot;top&quot;&gt;&amp;NBSP&amp;NBSP&amp;NBSP&amp;NBSP&lt;IMG SRC=&quot;file:/E:/FlowJo%2010.6.2/images/fj_icon.png&quot;&gt;&lt;/IMG&gt;&lt;br/&gt;FlowJo, LLC&lt;/td&gt;&lt;td align=&quot;right&quot; valign=&quot;top&quot;&gt;Page &lt;PageNumber/&gt;&lt;/td&gt;&lt;/tr&gt;&lt;/table&gt;</PageSection>
       <PageSection sectionName="footer" >&lt;table width=&quot;100%&quot;&gt;&lt;tr&gt;&lt;td align=&quot;left&quot;  valign=&quot;bottom&quot;&gt;&lt;LongDate/&gt;&lt;/td&gt;&lt;td align=&quot;right&quot; valign=&quot;bottom&quot;&gt;&lt;Version/&gt;&lt;/td&gt;&lt;/tr&gt;&lt;/table&gt;</PageSection>
       <Iteration iterationType="OFF"  iterationValue=""  iterationKeyword=""  discriminator=""  panelSize="1"  groupName="workspaceSelection" />
       <BatchSettings useCurrentGroup="1"  length="3"  name=""  order="ACROSS"  direction="COLUMNS"  append="0"  destination="toLayout"  separatePages="0"  launchApp="1"  header="0"  footer="0"  commandLineBatch="0" />
       <FigList/>
     </Layout>
     <WindowPosition x="0"  y="0"  width="900"  height="600" />
   </LayoutEditor>
   <Scripts>
     <Script lang="text/javascript"  name="New Script 		 " />
   </Scripts>
   <Exports/>
   <SOPS/>
   <experiment/>
   <weights/>
 </Workspace>
