# Supplementary material for: Chaetoglobosin A induces apoptosis in T-24 human bladder cancer cells through oxidative stress and MAPK/PI3K-AKT-mTOR pathway
Source: PeerJ. 2025 Mar 31;13:e19085. doi: 10.7717/peerj.19085 (PMC11967413; doi:10.7717/peerj.19085)
Supplement: Supplemental Information 2 [file peerj-13-19085-s002.zip › Chaetoglobosin A induces T-24 apoptosis in human bladder cancer/4.ROS MMP/MMP/21-Jun-2022.wsp]

<?xml version="1.0" encoding="UTF-8"?>
 <Workspace version="20.0"  modDate="Tue Jun 21 18:42:05 CST 2022"  clientTimestamp="1655808125486"  flowJoVersion="10.6.2"  drawRowBorders="1"  drawColumnBorders="1"  hideCompNodes="1"  curGroup="All Samples"  groupPaneHeight="-1"  xmlns:xsi="http://www.w3.org/2001/XMLSchema-instance"  xmlns:gating="http://www.isac-net.org/std/Gating-ML/v2.0/gating"  xmlns:transforms="http://www.isac-net.org/std/Gating-ML/v2.0/transformations"  xmlns:data-type="http://www.isac-net.org/std/Gating-ML/v2.0/datatypes"  xsi:schemaLocation="http://www.isac-net.org/std/Gating-ML/v2.0/gating http://www.isac-net.org/std/Gating-ML/v2.0/gating/Gating-ML.v2.0.xsd http://www.isac-net.org/std/Gating-ML/v2.0/transformations http://www.isac-net.org/std/Gating-ML/v2.0/gating/Transformations.v2.0.xsd http://www.isac-net.org/std/Gating-ML/v2.0/datatypes http://www.isac-net.org/std/Gating-ML/v2.0/gating/DataTypes.v2.0.xsd "  nonAutoSaveFileName="file:/F:/flowjo/21-Jun-2022.wsp" >
   <WindowPosition x="554"  y="63"  width="600"  height="720"  displayed="1"  panelState="" />
   <TextTraits font="SansSerif"  size="11"  name=""  style="plain"  color="#000000"  background="#00ffffff"  just="left" />
   <Columns>
     <TColumn width="300" >
       <Property key="fj.appnode.prop.name" />
     </TColumn>
     <TColumn width="140" >
       <Property key="fj.appnode.prop.statistic" />
     </TColumn>
     <TColumn width="140" >
       <Property key="fj.appnode.prop.ncells" />
     </TColumn>
   </Columns>
   <Matrices/>
   <Cytometers>
     <Cytometer name="BD_ANALOG"  cyt="FACSCalibur"  useFCS3="1"  extraNegs="0"  widthBasis="-10"  linMin="0"  logMin="1"  linMax="1024"  logMax="10000"  linearRescale="1"  logRescale="1"  linFromKW="1"  logFromKW="1"  useGain="0"  useTransform="0"  transformType="LOG"  manufacturer=""  serialnumber=""  homepage="workspaces-and-samples/flowjo-and-your-cytometer/ws-cytometer-bd/"  icon="bd.PNG" >
       <LinParams>
         <Param>time</Param>
       </LinParams>
       <LogParams/>
       <FilterParams/>
       <TransformStore/>
     </Cytometer>
   </Cytometers>
   <Groups>
     <GroupNode name="All Samples"  annotation=""  owningGroup="All Samples"  expanded="1"  sortPriority="10"  count="-1" >
       <Graph smoothing="0"  backColor="#ffffff"  foreColor="#000000"  type="Pseudocolor"  fast="1" >
         <Axis dimension="x"  name=""  label=""  auto="auto" />
         <Axis dimension="y"  name=""  label=""  auto="auto" />
         <GraphSettings level="5%"  smoothingHighResolution="1"  contourHighResolution="1"  histogramSmoothingCount="0"  graphResolution="256"  showOutliers="0"  drawLargeDots="0"  dotsToDraw="8000"  tint="le.chartfill.tinted.40"  lineWeight="le.lineweight.normal"  lineStyle="le.linestyle.solid" />
         <GraphEnvironment showGrid="0"  showAxes="tnlTNL"  showGates="1"  showFreqOnPlots="1"  showGateNameOnPlots="1"  showMedians="0"  showUncomped="0"  addEventParam="0"  lastYAxisName="" >
           <TextTraits font="SansSerif"  size="11"  name="Labels"  style="plain"  color="#000000"  background="#00ffffff"  just="left" />
           <TextTraits font="SansSerif"  size="11"  name="LayoutGates"  style="plain"  color="#000000"  background="#00ffffff"  just="left" />
           <TextTraits font="SansSerif"  size="9"  name="Numbers"  style="plain"  color="#000000"  background="#00ffffff"  just="left" />
           <TextTraits font="SansSerif"  size="9"  name="Legend"  style="plain"  color="#000000"  background="#00ffffff"  just="left" />
         </GraphEnvironment>
       </Graph>
       <Subpopulations>
         <Population name=" "  annotation=""  owningGroup="All Samples"  expanded="1"  sortPriority="10"  count="488" >
           <Graph smoothing="13"  backColor="#ffffff"  foreColor="#000000"  heatMapStatParameter="FL1-H"  type="Histogram"  fast="1" >
             <Axis dimension="x"  name="FL1-H"  label=""  auto="auto" />
             <Axis dimension="y"  name=""  label=""  auto="auto" />
             <GraphSettings level="5%"  smoothingHighResolution="1"  contourHighResolution="1"  histogramSmoothingCount="0"  graphResolution="256"  showOutliers="0"  drawLargeDots="0"  dotsToDraw="8000"  tint="le.chartfill.tinted.40"  lineWeight="le.lineweight.normal"  lineStyle="le.linestyle.solid" />
             <GraphEnvironment showGrid="0"  showAxes="tnlTNL"  showGates="1"  showFreqOnPlots="1"  showGateNameOnPlots="1"  showMedians="0"  showUncomped="0"  addEventParam="0"  lastYAxisName="" >
               <TextTraits font="SansSerif"  size="11"  name="Labels"  style="plain"  color="#000000"  background="#00ffffff"  just="left" />
               <TextTraits font="SansSerif"  size="11"  name="LayoutGates"  style="plain"  color="#000000"  background="#00ffffff"  just="left" />
               <TextTraits font="SansSerif"  size="9"  name="Numbers"  style="plain"  color="#000000"  background="#00ffffff"  just="left" />
               <TextTraits font="SansSerif"  size="9"  name="Legend"  style="plain"  color="#000000"  background="#00ffffff"  just="left" />
               <WindowPosition x="440"  y="163"  width="392"  height="584"  displayed="1"  panelState="---" />
             </GraphEnvironment>
           </Graph>
           <Gate gating:id="ID276734213" >
             <gating:RectangleGate eventsInside="1"  annoOffsetX="0"  annoOffsetY="0"  tint="#000000"  isTinted="0"  lineWeight="Normal"  userDefined="1" >
               <gating:dimension gating:min="3.2081155328236366"  gating:max="459.7269885308718"  yRatio="0.44651162790697674" >
                 <data-type:fcs-dimension data-type:name="FL1-H" />
               </gating:dimension>
             </gating:RectangleGate>
           </Gate>
         </Population>
       </Subpopulations>
       <Group name="All Samples"  live="1"  role="ws.group.dlog.test"  key=""  synchronized="0"  foreground="#000000"  fontStyle="bold" >
         <Criteria/>
         <SampleRefs>
           <SampleRef sampleID="4" />
           <SampleRef sampleID="5" />
           <SampleRef sampleID="6" />
           <SampleRef sampleID="1" />
           <SampleRef sampleID="2" />
           <SampleRef sampleID="3" />
         </SampleRefs>
         <Keywords/>
       </Group>
     </GroupNode>
     <GroupNode name="Compensation"  annotation=""  owningGroup="Compensation"  expanded="1"  sortPriority="10"  count="-1" >
       <Graph smoothing="0"  backColor="#ffffff"  foreColor="#000000"  type="Pseudocolor"  fast="1" >
         <Axis dimension="x"  name=""  label=""  auto="auto" />
         <Axis dimension="y"  name=""  label=""  auto="auto" />
         <GraphSettings level="5%"  smoothingHighResolution="1"  contourHighResolution="1"  histogramSmoothingCount="0"  graphResolution="256"  showOutliers="0"  drawLargeDots="0"  dotsToDraw="8000"  tint="le.chartfill.tinted.40"  lineWeight="le.lineweight.normal"  lineStyle="le.linestyle.solid" />
         <GraphEnvironment showGrid="0"  showAxes="tnlTNL"  showGates="1"  showFreqOnPlots="1"  showGateNameOnPlots="1"  showMedians="0"  showUncomped="0"  addEventParam="0"  lastYAxisName="" >
           <TextTraits font="SansSerif"  size="11"  name="Labels"  style="plain"  color="#000000"  background="#00ffffff"  just="left" />
           <TextTraits font="SansSerif"  size="11"  name="LayoutGates"  style="plain"  color="#000000"  background="#00ffffff"  just="left" />
           <TextTraits font="SansSerif"  size="9"  name="Numbers"  style="plain"  color="#000000"  background="#00ffffff"  just="left" />
           <TextTraits font="SansSerif"  size="9"  name="Legend"  style="plain"  color="#000000"  background="#00ffffff"  just="left" />
         </GraphEnvironment>
       </Graph>
       <Group name="Compensation"  live="1"  role="ws.group.dlog.compensation"  key=""  synchronized="0"  foreground="#bc1900"  fontStyle="bold" >
         <Criteria>
           <Criterion connector="And"  keyword="$FIL"  function="Contains"  value="unstained" />
           <Criterion connector="Or"  keyword="$FIL"  function="Contains"  value="comp" />
         </Criteria>
         <Keywords/>
       </Group>
     </GroupNode>
   </Groups>
   <SampleList>
     <Sample>
       <DataSet uri="file:/F:/流式/20220601%20R-M/Data.017"  sampleID="1" />
       <Transformations>
         <transforms:linear transforms:minRange="0"  transforms:maxRange="1024"  gain="1" >
           <data-type:parameter data-type:name="FSC-H" />
         </transforms:linear>
         <transforms:linear transforms:minRange="0"  transforms:maxRange="1024"  gain="1" >
           <data-type:parameter data-type:name="SSC-H" />
         </transforms:linear>
         <transforms:log transforms:offset="1"  transforms:decades="4.5" >
           <data-type:parameter data-type:name="FL1-H" />
         </transforms:log>
         <transforms:log transforms:offset="1"  transforms:decades="4" >
           <data-type:parameter data-type:name="FL2-H" />
         </transforms:log>
         <transforms:log transforms:offset="1"  transforms:decades="4" >
           <data-type:parameter data-type:name="FL3-H" />
         </transforms:log>
         <transforms:linear transforms:minRange="0"  transforms:maxRange="1024"  gain="1" >
           <data-type:parameter data-type:name="FL1-A" />
         </transforms:linear>
         <transforms:log transforms:offset="1"  transforms:decades="4" >
           <data-type:parameter data-type:name="FL4-H" />
         </transforms:log>
       </Transformations>
       <Keywords>
         <Keyword name="FJ_FCS_VERSION"  value="2" />
         <Keyword name="$BYTEORD"  value="4,3,2,1" />
         <Keyword name="$DATATYPE"  value="I" />
         <Keyword name="$NEXTDATA"  value="0" />
         <Keyword name="$SYS"  value="Macintosh System Software 10.5.8" />
         <Keyword name="CREATOR"  value="CellQuest Pro  6.0" />
         <Keyword name="LOGIN NAME"  value="Administrator" />
         <Keyword name="WORKSTATION"  value="(Unavailable)" />
         <Keyword name="$TOT"  value="10000" />
         <Keyword name="$MODE"  value="L" />
         <Keyword name="$PAR"  value="7" />
         <Keyword name="$P1N"  value="FSC-H" />
         <Keyword name="$P1R"  value="1024" />
         <Keyword name="$P1B"  value="16" />
         <Keyword name="$P1E"  value="0,0" />
         <Keyword name="$P2N"  value="SSC-H" />
         <Keyword name="$P2R"  value="1024" />
         <Keyword name="$P2B"  value="16" />
         <Keyword name="$P2E"  value="0,0" />
         <Keyword name="$P3N"  value="FL1-H" />
         <Keyword name="$P3R"  value="1024" />
         <Keyword name="$P3B"  value="16" />
         <Keyword name="$P3E"  value="4,0" />
         <Keyword name="$P4N"  value="FL2-H" />
         <Keyword name="$P4R"  value="1024" />
         <Keyword name="$P4B"  value="16" />
         <Keyword name="$P4E"  value="4,0" />
         <Keyword name="$P5N"  value="FL3-H" />
         <Keyword name="$P5R"  value="1024" />
         <Keyword name="$P5B"  value="16" />
         <Keyword name="$P5E"  value="4,0" />
         <Keyword name="$P6N"  value="FL1-A" />
         <Keyword name="$P6R"  value="1024" />
         <Keyword name="$P6B"  value="16" />
         <Keyword name="$P6E"  value="0,0" />
         <Keyword name="$P7N"  value="FL4-H" />
         <Keyword name="$P7R"  value="1024" />
         <Keyword name="$P7B"  value="16" />
         <Keyword name="$P7E"  value="4,0" />
         <Keyword name="PANEL NAME"  value="Untitled Acquisition Tube List" />
         <Keyword name="TUBE NAME"  value="Untitled" />
         <Keyword name="START BATCH"  value="TRUE" />
         <Keyword name="END BATCH"  value="TRUE" />
         <Keyword name="$OP"  value="Administrator" />
         <Keyword name="$CYT"  value="FACSCalibur" />
         <Keyword name="CYTNUM"  value="E97501505" />
         <Keyword name="$BTIM"  value="18:31:59" />
         <Keyword name="$ETIM"  value="18:32:05" />
         <Keyword name="BD$AcqLibVersion"  value="6.0" />
         <Keyword name="BD$NPAR"  value="7" />
         <Keyword name="BD$P1N"  value="FSC-H" />
         <Keyword name="BD$P2N"  value="SSC-H" />
         <Keyword name="BD$P3N"  value="FL1-H" />
         <Keyword name="BD$P4N"  value="FL2-H" />
         <Keyword name="BD$P5N"  value="FL3-H" />
         <Keyword name="BD$P6N"  value="FL1-A" />
         <Keyword name="BD$P7N"  value="FL4-H" />
         <Keyword name="BD$WORD0"  value="255" />
         <Keyword name="BD$WORD1"  value="310" />
         <Keyword name="BD$WORD2"  value="347" />
         <Keyword name="BD$WORD3"  value="603" />
         <Keyword name="BD$WORD4"  value="606" />
         <Keyword name="BD$WORD5"  value="397" />
         <Keyword name="BD$WORD6"  value="396" />
         <Keyword name="BD$WORD7"  value="396" />
         <Keyword name="BD$WORD8"  value="396" />
         <Keyword name="BD$WORD9"  value="395" />
         <Keyword name="BD$WORD10"  value="300" />
         <Keyword name="BD$WORD11"  value="273" />
         <Keyword name="BD$WORD12"  value="545" />
         <Keyword name="BD$WORD13"  value="4" />
         <Keyword name="BD$WORD14"  value="316" />
         <Keyword name="BD$WORD15"  value="353" />
         <Keyword name="BD$WORD16"  value="619" />
         <Keyword name="BD$WORD17"  value="624" />
         <Keyword name="BD$WORD18"  value="475" />
         <Keyword name="BD$WORD19"  value="100" />
         <Keyword name="BD$WORD20"  value="100" />
         <Keyword name="BD$WORD21"  value="100" />
         <Keyword name="BD$WORD22"  value="100" />
         <Keyword name="BD$WORD23"  value="1" />
         <Keyword name="BD$WORD24"  value="1" />
         <Keyword name="BD$WORD25"  value="0" />
         <Keyword name="BD$WORD26"  value="0" />
         <Keyword name="BD$WORD27"  value="0" />
         <Keyword name="BD$WORD28"  value="136" />
         <Keyword name="BD$WORD29"  value="52" />
         <Keyword name="BD$WORD30"  value="52" />
         <Keyword name="BD$WORD31"  value="52" />
         <Keyword name="BD$WORD32"  value="52" />
         <Keyword name="BD$WORD33"  value="52" />
         <Keyword name="BD$WORD34"  value="27" />
         <Keyword name="BD$WORD35"  value="190" />
         <Keyword name="BD$WORD36"  value="0" />
         <Keyword name="BD$WORD37"  value="128" />
         <Keyword name="BD$WORD38"  value="280" />
         <Keyword name="BD$WORD39"  value="3" />
         <Keyword name="BD$WORD40"  value="2" />
         <Keyword name="BD$WORD41"  value="100" />
         <Keyword name="BD$WORD42"  value="100" />
         <Keyword name="BD$WORD43"  value="0" />
         <Keyword name="BD$WORD44"  value="1023" />
         <Keyword name="BD$WORD45"  value="1023" />
         <Keyword name="BD$WORD46"  value="1023" />
         <Keyword name="BD$WORD47"  value="53" />
         <Keyword name="BD$WORD48"  value="675" />
         <Keyword name="BD$WORD49"  value="6" />
         <Keyword name="BD$WORD50"  value="281" />
         <Keyword name="BD$WORD51"  value="52" />
         <Keyword name="BD$WORD52"  value="771" />
         <Keyword name="BD$WORD53"  value="1008" />
         <Keyword name="BD$WORD54"  value="515" />
         <Keyword name="BD$WORD55"  value="800" />
         <Keyword name="BD$WORD56"  value="1023" />
         <Keyword name="BD$WORD57"  value="783" />
         <Keyword name="BD$WORD58"  value="515" />
         <Keyword name="BD$WORD59"  value="1008" />
         <Keyword name="BD$WORD60"  value="259" />
         <Keyword name="BD$WORD61"  value="800" />
         <Keyword name="BD$WORD62"  value="1023" />
         <Keyword name="BD$WORD63"  value="783" />
         <Keyword name="BD$LASERMODE"  value="1" />
         <Keyword name="CalibFile"  value="FALSE" />
         <Keyword name="P7THRESVOL"  value="52" />
         <Keyword name="$FIL"  value="Data.017" />
         <Keyword name="FILE GUID"  value="EC5D95EA-7763-4F3B-9855-189AE63C5913" />
         <Keyword name="$DATE"  value="01-Jun-22" />
         <Keyword name="$P1S"  value="" />
         <Keyword name="$P2S"  value="" />
         <Keyword name="$P3S"  value="" />
         <Keyword name="$P4S"  value="" />
         <Keyword name="$P5S"  value="" />
         <Keyword name="$P6S"  value="" />
         <Keyword name="$P7S"  value="" />
       </Keywords>
       <SampleNode name="Data.017"  annotation=""  owningGroup=""  expanded="1"  sortPriority="10"  count="10000"  sampleID="1" >
         <Graph smoothing="13"  backColor="#ffffff"  foreColor="#000000"  heatMapStatParameter="FL1-H"  type="Histogram"  fast="1" >
           <Axis dimension="x"  name="FL1-H"  label=""  auto="auto" />
           <Axis dimension="y"  name=""  label=""  auto="auto" />
           <GraphSettings level="5%"  smoothingHighResolution="1"  contourHighResolution="1"  histogramSmoothingCount="0"  graphResolution="256"  showOutliers="0"  drawLargeDots="0"  dotsToDraw="8000"  tint="le.chartfill.tinted.40"  lineWeight="le.lineweight.normal"  lineStyle="le.linestyle.solid" />
           <GraphEnvironment showGrid="0"  showAxes="tnlTNL"  showGates="1"  showFreqOnPlots="1"  showGateNameOnPlots="1"  showMedians="0"  showUncomped="0"  addEventParam="0"  lastYAxisName="SSC-H" >
             <TextTraits font="SansSerif"  size="11"  name="Labels"  style="plain"  color="#000000"  background="#00ffffff"  just="left" />
             <TextTraits font="SansSerif"  size="11"  name="LayoutGates"  style="plain"  color="#000000"  background="#00ffffff"  just="left" />
             <TextTraits font="SansSerif"  size="9"  name="Numbers"  style="plain"  color="#000000"  background="#00ffffff"  just="left" />
             <TextTraits font="SansSerif"  size="9"  name="Legend"  style="plain"  color="#000000"  background="#00ffffff"  just="left" />
             <WindowPosition x="700"  y="148"  width="392"  height="584"  displayed="0"  panelState="---" />
           </GraphEnvironment>
         </Graph>
         <Subpopulations>
           <Population name=" "  annotation=""  owningGroup="All Samples"  expanded="1"  sortPriority="10"  count="488" >
             <Graph smoothing="13"  backColor="#ffffff"  foreColor="#000000"  heatMapStatParameter="FL1-H"  type="Histogram"  fast="1" >
               <Axis dimension="x"  name="FL1-H"  label=""  auto="auto" />
               <Axis dimension="y"  name=""  label=""  auto="auto" />
               <GraphSettings level="5%"  smoothingHighResolution="1"  contourHighResolution="1"  histogramSmoothingCount="0"  graphResolution="256"  showOutliers="0"  drawLargeDots="0"  dotsToDraw="8000"  tint="le.chartfill.tinted.40"  lineWeight="le.lineweight.normal"  lineStyle="le.linestyle.solid" />
               <GraphEnvironment showGrid="0"  showAxes="tnlTNL"  showGates="1"  showFreqOnPlots="1"  showGateNameOnPlots="1"  showMedians="0"  showUncomped="0"  addEventParam="0"  lastYAxisName="" >
                 <TextTraits font="SansSerif"  size="11"  name="Labels"  style="plain"  color="#000000"  background="#00ffffff"  just="left" />
                 <TextTraits font="SansSerif"  size="11"  name="LayoutGates"  style="plain"  color="#000000"  background="#00ffffff"  just="left" />
                 <TextTraits font="SansSerif"  size="9"  name="Numbers"  style="plain"  color="#000000"  background="#00ffffff"  just="left" />
                 <TextTraits font="SansSerif"  size="9"  name="Legend"  style="plain"  color="#000000"  background="#00ffffff"  just="left" />
                 <WindowPosition x="440"  y="163"  width="392"  height="584"  displayed="1"  panelState="---" />
               </GraphEnvironment>
             </Graph>
             <Gate gating:id="ID1539410369" >
               <gating:RectangleGate eventsInside="1"  annoOffsetX="0"  annoOffsetY="0"  tint="#000000"  isTinted="0"  lineWeight="Normal"  userDefined="1" >
                 <gating:dimension gating:min="3.2081155328236366"  gating:max="459.7269885308718"  yRatio="0.44651162790697674" >
                   <data-type:fcs-dimension data-type:name="FL1-H" />
                 </gating:dimension>
               </gating:RectangleGate>
             </Gate>
           </Population>
         </Subpopulations>
       </SampleNode>
     </Sample>
     <Sample>
       <DataSet uri="file:/F:/流式/20220601%20R-M/Data.018"  sampleID="2" />
       <Transformations>
         <transforms:linear transforms:minRange="0"  transforms:maxRange="1024"  gain="1" >
           <data-type:parameter data-type:name="FSC-H" />
         </transforms:linear>
         <transforms:linear transforms:minRange="0"  transforms:maxRange="1024"  gain="1" >
           <data-type:parameter data-type:name="SSC-H" />
         </transforms:linear>
         <transforms:log transforms:offset="1"  transforms:decades="4.5" >
           <data-type:parameter data-type:name="FL1-H" />
         </transforms:log>
         <transforms:log transforms:offset="1"  transforms:decades="4" >
           <data-type:parameter data-type:name="FL2-H" />
         </transforms:log>
         <transforms:log transforms:offset="1"  transforms:decades="4" >
           <data-type:parameter data-type:name="FL3-H" />
         </transforms:log>
         <transforms:linear transforms:minRange="0"  transforms:maxRange="1024"  gain="1" >
           <data-type:parameter data-type:name="FL1-A" />
         </transforms:linear>
         <transforms:log transforms:offset="1"  transforms:decades="4" >
           <data-type:parameter data-type:name="FL4-H" />
         </transforms:log>
       </Transformations>
       <Keywords>
         <Keyword name="FJ_FCS_VERSION"  value="2" />
         <Keyword name="$BYTEORD"  value="4,3,2,1" />
         <Keyword name="$DATATYPE"  value="I" />
         <Keyword name="$NEXTDATA"  value="0" />
         <Keyword name="$SYS"  value="Macintosh System Software 10.5.8" />
         <Keyword name="CREATOR"  value="CellQuest Pro  6.0" />
         <Keyword name="LOGIN NAME"  value="Administrator" />
         <Keyword name="WORKSTATION"  value="(Unavailable)" />
         <Keyword name="$TOT"  value="10000" />
         <Keyword name="$MODE"  value="L" />
         <Keyword name="$PAR"  value="7" />
         <Keyword name="$P1N"  value="FSC-H" />
         <Keyword name="$P1R"  value="1024" />
         <Keyword name="$P1B"  value="16" />
         <Keyword name="$P1E"  value="0,0" />
         <Keyword name="$P2N"  value="SSC-H" />
         <Keyword name="$P2R"  value="1024" />
         <Keyword name="$P2B"  value="16" />
         <Keyword name="$P2E"  value="0,0" />
         <Keyword name="$P3N"  value="FL1-H" />
         <Keyword name="$P3R"  value="1024" />
         <Keyword name="$P3B"  value="16" />
         <Keyword name="$P3E"  value="4,0" />
         <Keyword name="$P4N"  value="FL2-H" />
         <Keyword name="$P4R"  value="1024" />
         <Keyword name="$P4B"  value="16" />
         <Keyword name="$P4E"  value="4,0" />
         <Keyword name="$P5N"  value="FL3-H" />
         <Keyword name="$P5R"  value="1024" />
         <Keyword name="$P5B"  value="16" />
         <Keyword name="$P5E"  value="4,0" />
         <Keyword name="$P6N"  value="FL1-A" />
         <Keyword name="$P6R"  value="1024" />
         <Keyword name="$P6B"  value="16" />
         <Keyword name="$P6E"  value="0,0" />
         <Keyword name="$P7N"  value="FL4-H" />
         <Keyword name="$P7R"  value="1024" />
         <Keyword name="$P7B"  value="16" />
         <Keyword name="$P7E"  value="4,0" />
         <Keyword name="PANEL NAME"  value="Untitled Acquisition Tube List" />
         <Keyword name="TUBE NAME"  value="Untitled" />
         <Keyword name="START BATCH"  value="TRUE" />
         <Keyword name="END BATCH"  value="TRUE" />
         <Keyword name="$OP"  value="Administrator" />
         <Keyword name="$CYT"  value="FACSCalibur" />
         <Keyword name="CYTNUM"  value="E97501505" />
         <Keyword name="$BTIM"  value="18:32:16" />
         <Keyword name="$ETIM"  value="18:32:35" />
         <Keyword name="BD$AcqLibVersion"  value="6.0" />
         <Keyword name="BD$NPAR"  value="7" />
         <Keyword name="BD$P1N"  value="FSC-H" />
         <Keyword name="BD$P2N"  value="SSC-H" />
         <Keyword name="BD$P3N"  value="FL1-H" />
         <Keyword name="BD$P4N"  value="FL2-H" />
         <Keyword name="BD$P5N"  value="FL3-H" />
         <Keyword name="BD$P6N"  value="FL1-A" />
         <Keyword name="BD$P7N"  value="FL4-H" />
         <Keyword name="BD$WORD0"  value="255" />
         <Keyword name="BD$WORD1"  value="313" />
         <Keyword name="BD$WORD2"  value="346" />
         <Keyword name="BD$WORD3"  value="593" />
         <Keyword name="BD$WORD4"  value="599" />
         <Keyword name="BD$WORD5"  value="396" />
         <Keyword name="BD$WORD6"  value="396" />
         <Keyword name="BD$WORD7"  value="395" />
         <Keyword name="BD$WORD8"  value="396" />
         <Keyword name="BD$WORD9"  value="396" />
         <Keyword name="BD$WORD10"  value="300" />
         <Keyword name="BD$WORD11"  value="273" />
         <Keyword name="BD$WORD12"  value="574" />
         <Keyword name="BD$WORD13"  value="4" />
         <Keyword name="BD$WORD14"  value="316" />
         <Keyword name="BD$WORD15"  value="353" />
         <Keyword name="BD$WORD16"  value="619" />
         <Keyword name="BD$WORD17"  value="624" />
         <Keyword name="BD$WORD18"  value="475" />
         <Keyword name="BD$WORD19"  value="100" />
         <Keyword name="BD$WORD20"  value="100" />
         <Keyword name="BD$WORD21"  value="100" />
         <Keyword name="BD$WORD22"  value="100" />
         <Keyword name="BD$WORD23"  value="1" />
         <Keyword name="BD$WORD24"  value="1" />
         <Keyword name="BD$WORD25"  value="0" />
         <Keyword name="BD$WORD26"  value="0" />
         <Keyword name="BD$WORD27"  value="0" />
         <Keyword name="BD$WORD28"  value="136" />
         <Keyword name="BD$WORD29"  value="52" />
         <Keyword name="BD$WORD30"  value="52" />
         <Keyword name="BD$WORD31"  value="52" />
         <Keyword name="BD$WORD32"  value="52" />
         <Keyword name="BD$WORD33"  value="52" />
         <Keyword name="BD$WORD34"  value="27" />
         <Keyword name="BD$WORD35"  value="190" />
         <Keyword name="BD$WORD36"  value="0" />
         <Keyword name="BD$WORD37"  value="128" />
         <Keyword name="BD$WORD38"  value="280" />
         <Keyword name="BD$WORD39"  value="3" />
         <Keyword name="BD$WORD40"  value="2" />
         <Keyword name="BD$WORD41"  value="100" />
         <Keyword name="BD$WORD42"  value="100" />
         <Keyword name="BD$WORD43"  value="0" />
         <Keyword name="BD$WORD44"  value="1023" />
         <Keyword name="BD$WORD45"  value="1023" />
         <Keyword name="BD$WORD46"  value="1023" />
         <Keyword name="BD$WORD47"  value="53" />
         <Keyword name="BD$WORD48"  value="675" />
         <Keyword name="BD$WORD49"  value="6" />
         <Keyword name="BD$WORD50"  value="281" />
         <Keyword name="BD$WORD51"  value="52" />
         <Keyword name="BD$WORD52"  value="771" />
         <Keyword name="BD$WORD53"  value="1008" />
         <Keyword name="BD$WORD54"  value="515" />
         <Keyword name="BD$WORD55"  value="800" />
         <Keyword name="BD$WORD56"  value="1023" />
         <Keyword name="BD$WORD57"  value="783" />
         <Keyword name="BD$WORD58"  value="515" />
         <Keyword name="BD$WORD59"  value="1008" />
         <Keyword name="BD$WORD60"  value="259" />
         <Keyword name="BD$WORD61"  value="800" />
         <Keyword name="BD$WORD62"  value="1023" />
         <Keyword name="BD$WORD63"  value="783" />
         <Keyword name="BD$LASERMODE"  value="1" />
         <Keyword name="CalibFile"  value="FALSE" />
         <Keyword name="P7THRESVOL"  value="52" />
         <Keyword name="$FIL"  value="Data.018" />
         <Keyword name="FILE GUID"  value="1DBA5721-7BF1-43B4-954C-3B30764AEFDD" />
         <Keyword name="$DATE"  value="01-Jun-22" />
         <Keyword name="$P1S"  value="" />
         <Keyword name="$P2S"  value="" />
         <Keyword name="$P3S"  value="" />
         <Keyword name="$P4S"  value="" />
         <Keyword name="$P5S"  value="" />
         <Keyword name="$P6S"  value="" />
         <Keyword name="$P7S"  value="" />
       </Keywords>
       <SampleNode name="Data.018"  annotation=""  owningGroup=""  expanded="1"  sortPriority="10"  count="10000"  sampleID="2" >
         <Graph smoothing="0"  backColor="#ffffff"  foreColor="#000000"  type="Pseudocolor"  fast="1" >
           <Axis dimension="x"  name="FSC-H"  label=""  auto="auto" />
           <Axis dimension="y"  name="SSC-H"  label=""  auto="auto" />
           <GraphSettings level="5%"  smoothingHighResolution="1"  contourHighResolution="1"  histogramSmoothingCount="0"  graphResolution="256"  showOutliers="0"  drawLargeDots="0"  dotsToDraw="8000"  tint="le.chartfill.tinted.40"  lineWeight="le.lineweight.normal"  lineStyle="le.linestyle.solid" />
           <GraphEnvironment showGrid="0"  showAxes="tnlTNL"  showGates="1"  showFreqOnPlots="1"  showGateNameOnPlots="1"  showMedians="0"  showUncomped="0"  addEventParam="0"  lastYAxisName="" >
             <TextTraits font="SansSerif"  size="11"  name="Labels"  style="plain"  color="#000000"  background="#00ffffff"  just="left" />
             <TextTraits font="SansSerif"  size="11"  name="LayoutGates"  style="plain"  color="#000000"  background="#00ffffff"  just="left" />
             <TextTraits font="SansSerif"  size="9"  name="Numbers"  style="plain"  color="#000000"  background="#00ffffff"  just="left" />
             <TextTraits font="SansSerif"  size="9"  name="Legend"  style="plain"  color="#000000"  background="#00ffffff"  just="left" />
           </GraphEnvironment>
         </Graph>
         <Subpopulations>
           <Population name=" "  annotation=""  owningGroup="All Samples"  expanded="1"  sortPriority="10"  count="4440" >
             <Graph smoothing="13"  backColor="#ffffff"  foreColor="#000000"  heatMapStatParameter="FL1-H"  type="Histogram"  fast="1" >
               <Axis dimension="x"  name="FL1-H"  label=""  auto="auto" />
               <Axis dimension="y"  name=""  label=""  auto="auto" />
               <GraphSettings level="5%"  smoothingHighResolution="1"  contourHighResolution="1"  histogramSmoothingCount="0"  graphResolution="256"  showOutliers="0"  drawLargeDots="0"  dotsToDraw="8000"  tint="le.chartfill.tinted.40"  lineWeight="le.lineweight.normal"  lineStyle="le.linestyle.solid" />
               <GraphEnvironment showGrid="0"  showAxes="tnlTNL"  showGates="1"  showFreqOnPlots="1"  showGateNameOnPlots="1"  showMedians="0"  showUncomped="0"  addEventParam="0"  lastYAxisName="" >
                 <TextTraits font="SansSerif"  size="11"  name="Labels"  style="plain"  color="#000000"  background="#00ffffff"  just="left" />
                 <TextTraits font="SansSerif"  size="11"  name="LayoutGates"  style="plain"  color="#000000"  background="#00ffffff"  just="left" />
                 <TextTraits font="SansSerif"  size="9"  name="Numbers"  style="plain"  color="#000000"  background="#00ffffff"  just="left" />
                 <TextTraits font="SansSerif"  size="9"  name="Legend"  style="plain"  color="#000000"  background="#00ffffff"  just="left" />
                 <WindowPosition x="440"  y="163"  width="392"  height="584"  displayed="1"  panelState="---" />
               </GraphEnvironment>
             </Graph>
             <Gate gating:id="ID1955602763" >
               <gating:RectangleGate eventsInside="1"  annoOffsetX="0"  annoOffsetY="0"  tint="#000000"  isTinted="0"  lineWeight="Normal"  userDefined="1" >
                 <gating:dimension gating:min="3.2081155328236366"  gating:max="459.7269885308718"  yRatio="0.44651162790697674" >
                   <data-type:fcs-dimension data-type:name="FL1-H" />
                 </gating:dimension>
               </gating:RectangleGate>
             </Gate>
           </Population>
         </Subpopulations>
       </SampleNode>
     </Sample>
     <Sample>
       <DataSet uri="file:/F:/流式/20220601%20R-M/Data.019"  sampleID="3" />
       <Transformations>
         <transforms:linear transforms:minRange="0"  transforms:maxRange="1024"  gain="1" >
           <data-type:parameter data-type:name="FSC-H" />
         </transforms:linear>
         <transforms:linear transforms:minRange="0"  transforms:maxRange="1024"  gain="1" >
           <data-type:parameter data-type:name="SSC-H" />
         </transforms:linear>
         <transforms:log transforms:offset="1"  transforms:decades="4.5" >
           <data-type:parameter data-type:name="FL1-H" />
         </transforms:log>
         <transforms:log transforms:offset="1"  transforms:decades="4" >
           <data-type:parameter data-type:name="FL2-H" />
         </transforms:log>
         <transforms:log transforms:offset="1"  transforms:decades="4" >
           <data-type:parameter data-type:name="FL3-H" />
         </transforms:log>
         <transforms:linear transforms:minRange="0"  transforms:maxRange="1024"  gain="1" >
           <data-type:parameter data-type:name="FL1-A" />
         </transforms:linear>
         <transforms:log transforms:offset="1"  transforms:decades="4" >
           <data-type:parameter data-type:name="FL4-H" />
         </transforms:log>
       </Transformations>
       <Keywords>
         <Keyword name="FJ_FCS_VERSION"  value="2" />
         <Keyword name="$BYTEORD"  value="4,3,2,1" />
         <Keyword name="$DATATYPE"  value="I" />
         <Keyword name="$NEXTDATA"  value="0" />
         <Keyword name="$SYS"  value="Macintosh System Software 10.5.8" />
         <Keyword name="CREATOR"  value="CellQuest Pro  6.0" />
         <Keyword name="LOGIN NAME"  value="Administrator" />
         <Keyword name="WORKSTATION"  value="(Unavailable)" />
         <Keyword name="$TOT"  value="10000" />
         <Keyword name="$MODE"  value="L" />
         <Keyword name="$PAR"  value="7" />
         <Keyword name="$P1N"  value="FSC-H" />
         <Keyword name="$P1R"  value="1024" />
         <Keyword name="$P1B"  value="16" />
         <Keyword name="$P1E"  value="0,0" />
         <Keyword name="$P2N"  value="SSC-H" />
         <Keyword name="$P2R"  value="1024" />
         <Keyword name="$P2B"  value="16" />
         <Keyword name="$P2E"  value="0,0" />
         <Keyword name="$P3N"  value="FL1-H" />
         <Keyword name="$P3R"  value="1024" />
         <Keyword name="$P3B"  value="16" />
         <Keyword name="$P3E"  value="4,0" />
         <Keyword name="$P4N"  value="FL2-H" />
         <Keyword name="$P4R"  value="1024" />
         <Keyword name="$P4B"  value="16" />
         <Keyword name="$P4E"  value="4,0" />
         <Keyword name="$P5N"  value="FL3-H" />
         <Keyword name="$P5R"  value="1024" />
         <Keyword name="$P5B"  value="16" />
         <Keyword name="$P5E"  value="4,0" />
         <Keyword name="$P6N"  value="FL1-A" />
         <Keyword name="$P6R"  value="1024" />
         <Keyword name="$P6B"  value="16" />
         <Keyword name="$P6E"  value="0,0" />
         <Keyword name="$P7N"  value="FL4-H" />
         <Keyword name="$P7R"  value="1024" />
         <Keyword name="$P7B"  value="16" />
         <Keyword name="$P7E"  value="4,0" />
         <Keyword name="PANEL NAME"  value="Untitled Acquisition Tube List" />
         <Keyword name="TUBE NAME"  value="Untitled" />
         <Keyword name="START BATCH"  value="TRUE" />
         <Keyword name="END BATCH"  value="TRUE" />
         <Keyword name="$OP"  value="Administrator" />
         <Keyword name="$CYT"  value="FACSCalibur" />
         <Keyword name="CYTNUM"  value="E97501505" />
         <Keyword name="$BTIM"  value="18:32:43" />
         <Keyword name="$ETIM"  value="18:33:01" />
         <Keyword name="BD$AcqLibVersion"  value="6.0" />
         <Keyword name="BD$NPAR"  value="7" />
         <Keyword name="BD$P1N"  value="FSC-H" />
         <Keyword name="BD$P2N"  value="SSC-H" />
         <Keyword name="BD$P3N"  value="FL1-H" />
         <Keyword name="BD$P4N"  value="FL2-H" />
         <Keyword name="BD$P5N"  value="FL3-H" />
         <Keyword name="BD$P6N"  value="FL1-A" />
         <Keyword name="BD$P7N"  value="FL4-H" />
         <Keyword name="BD$WORD0"  value="255" />
         <Keyword name="BD$WORD1"  value="306" />
         <Keyword name="BD$WORD2"  value="347" />
         <Keyword name="BD$WORD3"  value="593" />
         <Keyword name="BD$WORD4"  value="598" />
         <Keyword name="BD$WORD5"  value="396" />
         <Keyword name="BD$WORD6"  value="396" />
         <Keyword name="BD$WORD7"  value="396" />
         <Keyword name="BD$WORD8"  value="396" />
         <Keyword name="BD$WORD9"  value="396" />
         <Keyword name="BD$WORD10"  value="300" />
         <Keyword name="BD$WORD11"  value="274" />
         <Keyword name="BD$WORD12"  value="499" />
         <Keyword name="BD$WORD13"  value="4" />
         <Keyword name="BD$WORD14"  value="316" />
         <Keyword name="BD$WORD15"  value="353" />
         <Keyword name="BD$WORD16"  value="619" />
         <Keyword name="BD$WORD17"  value="624" />
         <Keyword name="BD$WORD18"  value="475" />
         <Keyword name="BD$WORD19"  value="100" />
         <Keyword name="BD$WORD20"  value="100" />
         <Keyword name="BD$WORD21"  value="100" />
         <Keyword name="BD$WORD22"  value="100" />
         <Keyword name="BD$WORD23"  value="1" />
         <Keyword name="BD$WORD24"  value="1" />
         <Keyword name="BD$WORD25"  value="0" />
         <Keyword name="BD$WORD26"  value="0" />
         <Keyword name="BD$WORD27"  value="0" />
         <Keyword name="BD$WORD28"  value="136" />
         <Keyword name="BD$WORD29"  value="52" />
         <Keyword name="BD$WORD30"  value="52" />
         <Keyword name="BD$WORD31"  value="52" />
         <Keyword name="BD$WORD32"  value="52" />
         <Keyword name="BD$WORD33"  value="52" />
         <Keyword name="BD$WORD34"  value="27" />
         <Keyword name="BD$WORD35"  value="190" />
         <Keyword name="BD$WORD36"  value="0" />
         <Keyword name="BD$WORD37"  value="128" />
         <Keyword name="BD$WORD38"  value="280" />
         <Keyword name="BD$WORD39"  value="3" />
         <Keyword name="BD$WORD40"  value="2" />
         <Keyword name="BD$WORD41"  value="100" />
         <Keyword name="BD$WORD42"  value="100" />
         <Keyword name="BD$WORD43"  value="0" />
         <Keyword name="BD$WORD44"  value="1023" />
         <Keyword name="BD$WORD45"  value="1023" />
         <Keyword name="BD$WORD46"  value="1023" />
         <Keyword name="BD$WORD47"  value="53" />
         <Keyword name="BD$WORD48"  value="675" />
         <Keyword name="BD$WORD49"  value="6" />
         <Keyword name="BD$WORD50"  value="281" />
         <Keyword name="BD$WORD51"  value="52" />
         <Keyword name="BD$WORD52"  value="771" />
         <Keyword name="BD$WORD53"  value="1008" />
         <Keyword name="BD$WORD54"  value="515" />
         <Keyword name="BD$WORD55"  value="800" />
         <Keyword name="BD$WORD56"  value="1023" />
         <Keyword name="BD$WORD57"  value="783" />
         <Keyword name="BD$WORD58"  value="515" />
         <Keyword name="BD$WORD59"  value="1008" />
         <Keyword name="BD$WORD60"  value="259" />
         <Keyword name="BD$WORD61"  value="800" />
         <Keyword name="BD$WORD62"  value="1023" />
         <Keyword name="BD$WORD63"  value="783" />
         <Keyword name="BD$LASERMODE"  value="1" />
         <Keyword name="CalibFile"  value="FALSE" />
         <Keyword name="P7THRESVOL"  value="52" />
         <Keyword name="$FIL"  value="Data.019" />
         <Keyword name="FILE GUID"  value="B4D7F7D0-7A55-4C30-9981-1A776F412646" />
         <Keyword name="$DATE"  value="01-Jun-22" />
         <Keyword name="$P1S"  value="" />
         <Keyword name="$P2S"  value="" />
         <Keyword name="$P3S"  value="" />
         <Keyword name="$P4S"  value="" />
         <Keyword name="$P5S"  value="" />
         <Keyword name="$P6S"  value="" />
         <Keyword name="$P7S"  value="" />
       </Keywords>
       <SampleNode name="Data.019"  annotation=""  owningGroup=""  expanded="1"  sortPriority="10"  count="10000"  sampleID="3" >
         <Graph smoothing="13"  backColor="#ffffff"  foreColor="#000000"  heatMapStatParameter="FL1-H"  type="Histogram"  fast="1" >
           <Axis dimension="x"  name="FL1-H"  label=""  auto="auto" />
           <Axis dimension="y"  name=""  label=""  auto="auto" />
           <GraphSettings level="5%"  smoothingHighResolution="1"  contourHighResolution="1"  histogramSmoothingCount="0"  graphResolution="256"  showOutliers="0"  drawLargeDots="0"  dotsToDraw="8000"  tint="le.chartfill.tinted.40"  lineWeight="le.lineweight.normal"  lineStyle="le.linestyle.solid" />
           <GraphEnvironment showGrid="0"  showAxes="tnlTNL"  showGates="1"  showFreqOnPlots="1"  showGateNameOnPlots="1"  showMedians="0"  showUncomped="0"  addEventParam="0"  lastYAxisName="SSC-H" >
             <TextTraits font="SansSerif"  size="11"  name="Labels"  style="plain"  color="#000000"  background="#00ffffff"  just="left" />
             <TextTraits font="SansSerif"  size="11"  name="LayoutGates"  style="plain"  color="#000000"  background="#00ffffff"  just="left" />
             <TextTraits font="SansSerif"  size="9"  name="Numbers"  style="plain"  color="#000000"  background="#00ffffff"  just="left" />
             <TextTraits font="SansSerif"  size="9"  name="Legend"  style="plain"  color="#000000"  background="#00ffffff"  just="left" />
             <WindowPosition x="700"  y="148"  width="392"  height="584"  displayed="0"  panelState="---" />
           </GraphEnvironment>
         </Graph>
         <Subpopulations>
           <Population name=" "  annotation=""  owningGroup="All Samples"  expanded="1"  sortPriority="10"  count="3032" >
             <Graph smoothing="13"  backColor="#ffffff"  foreColor="#000000"  heatMapStatParameter="FL1-H"  type="Histogram"  fast="1" >
               <Axis dimension="x"  name="FL1-H"  label=""  auto="auto" />
               <Axis dimension="y"  name=""  label=""  auto="auto" />
               <GraphSettings level="5%"  smoothingHighResolution="1"  contourHighResolution="1"  histogramSmoothingCount="0"  graphResolution="256"  showOutliers="0"  drawLargeDots="0"  dotsToDraw="8000"  tint="le.chartfill.tinted.40"  lineWeight="le.lineweight.normal"  lineStyle="le.linestyle.solid" />
               <GraphEnvironment showGrid="0"  showAxes="tnlTNL"  showGates="1"  showFreqOnPlots="1"  showGateNameOnPlots="1"  showMedians="0"  showUncomped="0"  addEventParam="0"  lastYAxisName="" >
                 <TextTraits font="SansSerif"  size="11"  name="Labels"  style="plain"  color="#000000"  background="#00ffffff"  just="left" />
                 <TextTraits font="SansSerif"  size="11"  name="LayoutGates"  style="plain"  color="#000000"  background="#00ffffff"  just="left" />
                 <TextTraits font="SansSerif"  size="9"  name="Numbers"  style="plain"  color="#000000"  background="#00ffffff"  just="left" />
                 <TextTraits font="SansSerif"  size="9"  name="Legend"  style="plain"  color="#000000"  background="#00ffffff"  just="left" />
                 <WindowPosition x="440"  y="163"  width="392"  height="584"  displayed="1"  panelState="---" />
               </GraphEnvironment>
             </Graph>
             <Gate gating:id="ID1731487985" >
               <gating:RectangleGate eventsInside="1"  annoOffsetX="0"  annoOffsetY="0"  tint="#000000"  isTinted="0"  lineWeight="Normal"  userDefined="1" >
                 <gating:dimension gating:min="3.2081155328236366"  gating:max="459.7269885308718"  yRatio="0.44651162790697674" >
                   <data-type:fcs-dimension data-type:name="FL1-H" />
                 </gating:dimension>
               </gating:RectangleGate>
             </Gate>
           </Population>
         </Subpopulations>
       </SampleNode>
     </Sample>
     <Sample>
       <DataSet uri="file:/F:/流式/20220601%20R-M/Data.014"  sampleID="4" />
       <Transformations>
         <transforms:linear transforms:minRange="0"  transforms:maxRange="1024"  gain="1" >
           <data-type:parameter data-type:name="FSC-H" />
         </transforms:linear>
         <transforms:linear transforms:minRange="0"  transforms:maxRange="1024"  gain="1" >
           <data-type:parameter data-type:name="SSC-H" />
         </transforms:linear>
         <transforms:log transforms:offset="1"  transforms:decades="4.5" >
           <data-type:parameter data-type:name="FL1-H" />
         </transforms:log>
         <transforms:log transforms:offset="1"  transforms:decades="4" >
           <data-type:parameter data-type:name="FL2-H" />
         </transforms:log>
         <transforms:log transforms:offset="1"  transforms:decades="4" >
           <data-type:parameter data-type:name="FL3-H" />
         </transforms:log>
         <transforms:linear transforms:minRange="0"  transforms:maxRange="1024"  gain="1" >
           <data-type:parameter data-type:name="FL1-A" />
         </transforms:linear>
         <transforms:log transforms:offset="1"  transforms:decades="4" >
           <data-type:parameter data-type:name="FL4-H" />
         </transforms:log>
       </Transformations>
       <Keywords>
         <Keyword name="FJ_FCS_VERSION"  value="2" />
         <Keyword name="$BYTEORD"  value="4,3,2,1" />
         <Keyword name="$DATATYPE"  value="I" />
         <Keyword name="$NEXTDATA"  value="0" />
         <Keyword name="$SYS"  value="Macintosh System Software 10.5.8" />
         <Keyword name="CREATOR"  value="CellQuest Pro  6.0" />
         <Keyword name="LOGIN NAME"  value="Administrator" />
         <Keyword name="WORKSTATION"  value="(Unavailable)" />
         <Keyword name="$TOT"  value="10000" />
         <Keyword name="$MODE"  value="L" />
         <Keyword name="$PAR"  value="7" />
         <Keyword name="$P1N"  value="FSC-H" />
         <Keyword name="$P1R"  value="1024" />
         <Keyword name="$P1B"  value="16" />
         <Keyword name="$P1E"  value="0,0" />
         <Keyword name="$P2N"  value="SSC-H" />
         <Keyword name="$P2R"  value="1024" />
         <Keyword name="$P2B"  value="16" />
         <Keyword name="$P2E"  value="0,0" />
         <Keyword name="$P3N"  value="FL1-H" />
         <Keyword name="$P3R"  value="1024" />
         <Keyword name="$P3B"  value="16" />
         <Keyword name="$P3E"  value="4,0" />
         <Keyword name="$P4N"  value="FL2-H" />
         <Keyword name="$P4R"  value="1024" />
         <Keyword name="$P4B"  value="16" />
         <Keyword name="$P4E"  value="4,0" />
         <Keyword name="$P5N"  value="FL3-H" />
         <Keyword name="$P5R"  value="1024" />
         <Keyword name="$P5B"  value="16" />
         <Keyword name="$P5E"  value="4,0" />
         <Keyword name="$P6N"  value="FL1-A" />
         <Keyword name="$P6R"  value="1024" />
         <Keyword name="$P6B"  value="16" />
         <Keyword name="$P6E"  value="0,0" />
         <Keyword name="$P7N"  value="FL4-H" />
         <Keyword name="$P7R"  value="1024" />
         <Keyword name="$P7B"  value="16" />
         <Keyword name="$P7E"  value="4,0" />
         <Keyword name="PANEL NAME"  value="Untitled Acquisition Tube List" />
         <Keyword name="TUBE NAME"  value="Untitled" />
         <Keyword name="START BATCH"  value="TRUE" />
         <Keyword name="END BATCH"  value="TRUE" />
         <Keyword name="$OP"  value="Administrator" />
         <Keyword name="$CYT"  value="FACSCalibur" />
         <Keyword name="CYTNUM"  value="E97501505" />
         <Keyword name="$BTIM"  value="18:29:18" />
         <Keyword name="$ETIM"  value="18:29:43" />
         <Keyword name="BD$AcqLibVersion"  value="6.0" />
         <Keyword name="BD$NPAR"  value="7" />
         <Keyword name="BD$P1N"  value="FSC-H" />
         <Keyword name="BD$P2N"  value="SSC-H" />
         <Keyword name="BD$P3N"  value="FL1-H" />
         <Keyword name="BD$P4N"  value="FL2-H" />
         <Keyword name="BD$P5N"  value="FL3-H" />
         <Keyword name="BD$P6N"  value="FL1-A" />
         <Keyword name="BD$P7N"  value="FL4-H" />
         <Keyword name="BD$WORD0"  value="255" />
         <Keyword name="BD$WORD1"  value="310" />
         <Keyword name="BD$WORD2"  value="339" />
         <Keyword name="BD$WORD3"  value="594" />
         <Keyword name="BD$WORD4"  value="598" />
         <Keyword name="BD$WORD5"  value="396" />
         <Keyword name="BD$WORD6"  value="395" />
         <Keyword name="BD$WORD7"  value="396" />
         <Keyword name="BD$WORD8"  value="396" />
         <Keyword name="BD$WORD9"  value="396" />
         <Keyword name="BD$WORD10"  value="300" />
         <Keyword name="BD$WORD11"  value="273" />
         <Keyword name="BD$WORD12"  value="594" />
         <Keyword name="BD$WORD13"  value="4" />
         <Keyword name="BD$WORD14"  value="316" />
         <Keyword name="BD$WORD15"  value="353" />
         <Keyword name="BD$WORD16"  value="619" />
         <Keyword name="BD$WORD17"  value="624" />
         <Keyword name="BD$WORD18"  value="475" />
         <Keyword name="BD$WORD19"  value="100" />
         <Keyword name="BD$WORD20"  value="100" />
         <Keyword name="BD$WORD21"  value="100" />
         <Keyword name="BD$WORD22"  value="100" />
         <Keyword name="BD$WORD23"  value="1" />
         <Keyword name="BD$WORD24"  value="1" />
         <Keyword name="BD$WORD25"  value="0" />
         <Keyword name="BD$WORD26"  value="0" />
         <Keyword name="BD$WORD27"  value="0" />
         <Keyword name="BD$WORD28"  value="136" />
         <Keyword name="BD$WORD29"  value="52" />
         <Keyword name="BD$WORD30"  value="52" />
         <Keyword name="BD$WORD31"  value="52" />
         <Keyword name="BD$WORD32"  value="52" />
         <Keyword name="BD$WORD33"  value="52" />
         <Keyword name="BD$WORD34"  value="27" />
         <Keyword name="BD$WORD35"  value="190" />
         <Keyword name="BD$WORD36"  value="0" />
         <Keyword name="BD$WORD37"  value="128" />
         <Keyword name="BD$WORD38"  value="280" />
         <Keyword name="BD$WORD39"  value="3" />
         <Keyword name="BD$WORD40"  value="2" />
         <Keyword name="BD$WORD41"  value="100" />
         <Keyword name="BD$WORD42"  value="100" />
         <Keyword name="BD$WORD43"  value="0" />
         <Keyword name="BD$WORD44"  value="1023" />
         <Keyword name="BD$WORD45"  value="1023" />
         <Keyword name="BD$WORD46"  value="1023" />
         <Keyword name="BD$WORD47"  value="53" />
         <Keyword name="BD$WORD48"  value="675" />
         <Keyword name="BD$WORD49"  value="6" />
         <Keyword name="BD$WORD50"  value="281" />
         <Keyword name="BD$WORD51"  value="52" />
         <Keyword name="BD$WORD52"  value="771" />
         <Keyword name="BD$WORD53"  value="1008" />
         <Keyword name="BD$WORD54"  value="515" />
         <Keyword name="BD$WORD55"  value="800" />
         <Keyword name="BD$WORD56"  value="1023" />
         <Keyword name="BD$WORD57"  value="783" />
         <Keyword name="BD$WORD58"  value="515" />
         <Keyword name="BD$WORD59"  value="1008" />
         <Keyword name="BD$WORD60"  value="259" />
         <Keyword name="BD$WORD61"  value="800" />
         <Keyword name="BD$WORD62"  value="1023" />
         <Keyword name="BD$WORD63"  value="783" />
         <Keyword name="BD$LASERMODE"  value="1" />
         <Keyword name="CalibFile"  value="FALSE" />
         <Keyword name="P7THRESVOL"  value="52" />
         <Keyword name="$FIL"  value="Data.014" />
         <Keyword name="FILE GUID"  value="1B22C87E-B45B-41D6-B642-1E906091E4BB" />
         <Keyword name="$DATE"  value="01-Jun-22" />
         <Keyword name="$P1S"  value="" />
         <Keyword name="$P2S"  value="" />
         <Keyword name="$P3S"  value="" />
         <Keyword name="$P4S"  value="" />
         <Keyword name="$P5S"  value="" />
         <Keyword name="$P6S"  value="" />
         <Keyword name="$P7S"  value="" />
       </Keywords>
       <SampleNode name="Data.014"  annotation=""  owningGroup=""  expanded="1"  sortPriority="10"  count="10000"  sampleID="4" >
         <Graph smoothing="13"  backColor="#ffffff"  foreColor="#000000"  heatMapStatParameter="FL1-H"  type="Histogram"  fast="1" >
           <Axis dimension="x"  name="FL1-H"  label=""  auto="auto" />
           <Axis dimension="y"  name=""  label=""  auto="auto" />
           <GraphSettings level="5%"  smoothingHighResolution="1"  contourHighResolution="1"  histogramSmoothingCount="0"  graphResolution="256"  showOutliers="0"  drawLargeDots="0"  dotsToDraw="8000"  tint="le.chartfill.tinted.40"  lineWeight="le.lineweight.normal"  lineStyle="le.linestyle.solid" />
           <GraphEnvironment showGrid="0"  showAxes="tnlTNL"  showGates="1"  showFreqOnPlots="1"  showGateNameOnPlots="1"  showMedians="0"  showUncomped="0"  addEventParam="0"  lastYAxisName="SSC-H" >
             <TextTraits font="SansSerif"  size="11"  name="Labels"  style="plain"  color="#000000"  background="#00ffffff"  just="left" />
             <TextTraits font="SansSerif"  size="11"  name="LayoutGates"  style="plain"  color="#000000"  background="#00ffffff"  just="left" />
             <TextTraits font="SansSerif"  size="9"  name="Numbers"  style="plain"  color="#000000"  background="#00ffffff"  just="left" />
             <TextTraits font="SansSerif"  size="9"  name="Legend"  style="plain"  color="#000000"  background="#00ffffff"  just="left" />
             <WindowPosition x="700"  y="148"  width="392"  height="584"  displayed="0"  panelState="---" />
           </GraphEnvironment>
         </Graph>
         <Subpopulations>
           <Population name=" "  annotation=""  owningGroup="All Samples"  expanded="1"  sortPriority="10"  count="4393" >
             <Graph smoothing="13"  backColor="#ffffff"  foreColor="#000000"  heatMapStatParameter="FL1-H"  type="Histogram"  fast="1" >
               <Axis dimension="x"  name="FL1-H"  label=""  auto="auto" />
               <Axis dimension="y"  name=""  label=""  auto="auto" />
               <GraphSettings level="5%"  smoothingHighResolution="1"  contourHighResolution="1"  histogramSmoothingCount="0"  graphResolution="256"  showOutliers="0"  drawLargeDots="0"  dotsToDraw="8000"  tint="le.chartfill.tinted.40"  lineWeight="le.lineweight.normal"  lineStyle="le.linestyle.solid" />
               <GraphEnvironment showGrid="0"  showAxes="tnlTNL"  showGates="1"  showFreqOnPlots="1"  showGateNameOnPlots="1"  showMedians="0"  showUncomped="0"  addEventParam="0"  lastYAxisName="" >
                 <TextTraits font="SansSerif"  size="11"  name="Labels"  style="plain"  color="#000000"  background="#00ffffff"  just="left" />
                 <TextTraits font="SansSerif"  size="11"  name="LayoutGates"  style="plain"  color="#000000"  background="#00ffffff"  just="left" />
                 <TextTraits font="SansSerif"  size="9"  name="Numbers"  style="plain"  color="#000000"  background="#00ffffff"  just="left" />
                 <TextTraits font="SansSerif"  size="9"  name="Legend"  style="plain"  color="#000000"  background="#00ffffff"  just="left" />
                 <WindowPosition x="440"  y="163"  width="392"  height="584"  displayed="1"  panelState="---" />
               </GraphEnvironment>
             </Graph>
             <Gate gating:id="ID356058940" >
               <gating:RectangleGate eventsInside="1"  annoOffsetX="0"  annoOffsetY="0"  tint="#000000"  isTinted="0"  lineWeight="Normal"  userDefined="1" >
                 <gating:dimension gating:min="3.2081155328236366"  gating:max="459.7269885308718"  yRatio="0.44651162790697674" >
                   <data-type:fcs-dimension data-type:name="FL1-H" />
                 </gating:dimension>
               </gating:RectangleGate>
             </Gate>
           </Population>
         </Subpopulations>
       </SampleNode>
     </Sample>
     <Sample>
       <DataSet uri="file:/F:/流式/20220601%20R-M/Data.015"  sampleID="5" />
       <Transformations>
         <transforms:linear transforms:minRange="0"  transforms:maxRange="1024"  gain="1" >
           <data-type:parameter data-type:name="FSC-H" />
         </transforms:linear>
         <transforms:linear transforms:minRange="0"  transforms:maxRange="1024"  gain="1" >
           <data-type:parameter data-type:name="SSC-H" />
         </transforms:linear>
         <transforms:log transforms:offset="1"  transforms:decades="4.5" >
           <data-type:parameter data-type:name="FL1-H" />
         </transforms:log>
         <transforms:log transforms:offset="1"  transforms:decades="4" >
           <data-type:parameter data-type:name="FL2-H" />
         </transforms:log>
         <transforms:log transforms:offset="1"  transforms:decades="4" >
           <data-type:parameter data-type:name="FL3-H" />
         </transforms:log>
         <transforms:linear transforms:minRange="0"  transforms:maxRange="1024"  gain="1" >
           <data-type:parameter data-type:name="FL1-A" />
         </transforms:linear>
         <transforms:log transforms:offset="1"  transforms:decades="4" >
           <data-type:parameter data-type:name="FL4-H" />
         </transforms:log>
       </Transformations>
       <Keywords>
         <Keyword name="FJ_FCS_VERSION"  value="2" />
         <Keyword name="$BYTEORD"  value="4,3,2,1" />
         <Keyword name="$DATATYPE"  value="I" />
         <Keyword name="$NEXTDATA"  value="0" />
         <Keyword name="$SYS"  value="Macintosh System Software 10.5.8" />
         <Keyword name="CREATOR"  value="CellQuest Pro  6.0" />
         <Keyword name="LOGIN NAME"  value="Administrator" />
         <Keyword name="WORKSTATION"  value="(Unavailable)" />
         <Keyword name="$TOT"  value="10000" />
         <Keyword name="$MODE"  value="L" />
         <Keyword name="$PAR"  value="7" />
         <Keyword name="$P1N"  value="FSC-H" />
         <Keyword name="$P1R"  value="1024" />
         <Keyword name="$P1B"  value="16" />
         <Keyword name="$P1E"  value="0,0" />
         <Keyword name="$P2N"  value="SSC-H" />
         <Keyword name="$P2R"  value="1024" />
         <Keyword name="$P2B"  value="16" />
         <Keyword name="$P2E"  value="0,0" />
         <Keyword name="$P3N"  value="FL1-H" />
         <Keyword name="$P3R"  value="1024" />
         <Keyword name="$P3B"  value="16" />
         <Keyword name="$P3E"  value="4,0" />
         <Keyword name="$P4N"  value="FL2-H" />
         <Keyword name="$P4R"  value="1024" />
         <Keyword name="$P4B"  value="16" />
         <Keyword name="$P4E"  value="4,0" />
         <Keyword name="$P5N"  value="FL3-H" />
         <Keyword name="$P5R"  value="1024" />
         <Keyword name="$P5B"  value="16" />
         <Keyword name="$P5E"  value="4,0" />
         <Keyword name="$P6N"  value="FL1-A" />
         <Keyword name="$P6R"  value="1024" />
         <Keyword name="$P6B"  value="16" />
         <Keyword name="$P6E"  value="0,0" />
         <Keyword name="$P7N"  value="FL4-H" />
         <Keyword name="$P7R"  value="1024" />
         <Keyword name="$P7B"  value="16" />
         <Keyword name="$P7E"  value="4,0" />
         <Keyword name="PANEL NAME"  value="Untitled Acquisition Tube List" />
         <Keyword name="TUBE NAME"  value="Untitled" />
         <Keyword name="START BATCH"  value="TRUE" />
         <Keyword name="END BATCH"  value="TRUE" />
         <Keyword name="$OP"  value="Administrator" />
         <Keyword name="$CYT"  value="FACSCalibur" />
         <Keyword name="CYTNUM"  value="E97501505" />
         <Keyword name="$BTIM"  value="18:29:56" />
         <Keyword name="$ETIM"  value="18:31:35" />
         <Keyword name="BD$AcqLibVersion"  value="6.0" />
         <Keyword name="BD$NPAR"  value="7" />
         <Keyword name="BD$P1N"  value="FSC-H" />
         <Keyword name="BD$P2N"  value="SSC-H" />
         <Keyword name="BD$P3N"  value="FL1-H" />
         <Keyword name="BD$P4N"  value="FL2-H" />
         <Keyword name="BD$P5N"  value="FL3-H" />
         <Keyword name="BD$P6N"  value="FL1-A" />
         <Keyword name="BD$P7N"  value="FL4-H" />
         <Keyword name="BD$WORD0"  value="255" />
         <Keyword name="BD$WORD1"  value="311" />
         <Keyword name="BD$WORD2"  value="339" />
         <Keyword name="BD$WORD3"  value="594" />
         <Keyword name="BD$WORD4"  value="606" />
         <Keyword name="BD$WORD5"  value="396" />
         <Keyword name="BD$WORD6"  value="396" />
         <Keyword name="BD$WORD7"  value="396" />
         <Keyword name="BD$WORD8"  value="396" />
         <Keyword name="BD$WORD9"  value="396" />
         <Keyword name="BD$WORD10"  value="300" />
         <Keyword name="BD$WORD11"  value="273" />
         <Keyword name="BD$WORD12"  value="525" />
         <Keyword name="BD$WORD13"  value="4" />
         <Keyword name="BD$WORD14"  value="316" />
         <Keyword name="BD$WORD15"  value="353" />
         <Keyword name="BD$WORD16"  value="619" />
         <Keyword name="BD$WORD17"  value="624" />
         <Keyword name="BD$WORD18"  value="475" />
         <Keyword name="BD$WORD19"  value="100" />
         <Keyword name="BD$WORD20"  value="100" />
         <Keyword name="BD$WORD21"  value="100" />
         <Keyword name="BD$WORD22"  value="100" />
         <Keyword name="BD$WORD23"  value="1" />
         <Keyword name="BD$WORD24"  value="1" />
         <Keyword name="BD$WORD25"  value="0" />
         <Keyword name="BD$WORD26"  value="0" />
         <Keyword name="BD$WORD27"  value="0" />
         <Keyword name="BD$WORD28"  value="136" />
         <Keyword name="BD$WORD29"  value="52" />
         <Keyword name="BD$WORD30"  value="52" />
         <Keyword name="BD$WORD31"  value="52" />
         <Keyword name="BD$WORD32"  value="52" />
         <Keyword name="BD$WORD33"  value="52" />
         <Keyword name="BD$WORD34"  value="27" />
         <Keyword name="BD$WORD35"  value="190" />
         <Keyword name="BD$WORD36"  value="0" />
         <Keyword name="BD$WORD37"  value="128" />
         <Keyword name="BD$WORD38"  value="280" />
         <Keyword name="BD$WORD39"  value="3" />
         <Keyword name="BD$WORD40"  value="2" />
         <Keyword name="BD$WORD41"  value="100" />
         <Keyword name="BD$WORD42"  value="100" />
         <Keyword name="BD$WORD43"  value="0" />
         <Keyword name="BD$WORD44"  value="1023" />
         <Keyword name="BD$WORD45"  value="1023" />
         <Keyword name="BD$WORD46"  value="1023" />
         <Keyword name="BD$WORD47"  value="53" />
         <Keyword name="BD$WORD48"  value="675" />
         <Keyword name="BD$WORD49"  value="6" />
         <Keyword name="BD$WORD50"  value="281" />
         <Keyword name="BD$WORD51"  value="52" />
         <Keyword name="BD$WORD52"  value="771" />
         <Keyword name="BD$WORD53"  value="1008" />
         <Keyword name="BD$WORD54"  value="515" />
         <Keyword name="BD$WORD55"  value="800" />
         <Keyword name="BD$WORD56"  value="1023" />
         <Keyword name="BD$WORD57"  value="783" />
         <Keyword name="BD$WORD58"  value="515" />
         <Keyword name="BD$WORD59"  value="1008" />
         <Keyword name="BD$WORD60"  value="259" />
         <Keyword name="BD$WORD61"  value="800" />
         <Keyword name="BD$WORD62"  value="1023" />
         <Keyword name="BD$WORD63"  value="783" />
         <Keyword name="BD$LASERMODE"  value="1" />
         <Keyword name="CalibFile"  value="FALSE" />
         <Keyword name="P7THRESVOL"  value="52" />
         <Keyword name="$FIL"  value="Data.015" />
         <Keyword name="FILE GUID"  value="4E40A467-5EC4-40CF-B61D-E72A7E1D8B07" />
         <Keyword name="$DATE"  value="01-Jun-22" />
         <Keyword name="$P1S"  value="" />
         <Keyword name="$P2S"  value="" />
         <Keyword name="$P3S"  value="" />
         <Keyword name="$P4S"  value="" />
         <Keyword name="$P5S"  value="" />
         <Keyword name="$P6S"  value="" />
         <Keyword name="$P7S"  value="" />
       </Keywords>
       <SampleNode name="Data.015"  annotation=""  owningGroup=""  expanded="1"  sortPriority="10"  count="10000"  sampleID="5" >
         <Graph smoothing="13"  backColor="#ffffff"  foreColor="#000000"  heatMapStatParameter="FL1-H"  type="Histogram"  fast="1" >
           <Axis dimension="x"  name="FL1-H"  label=""  auto="auto" />
           <Axis dimension="y"  name=""  label=""  auto="auto" />
           <GraphSettings level="5%"  smoothingHighResolution="1"  contourHighResolution="1"  histogramSmoothingCount="0"  graphResolution="256"  showOutliers="0"  drawLargeDots="0"  dotsToDraw="8000"  tint="le.chartfill.tinted.40"  lineWeight="le.lineweight.normal"  lineStyle="le.linestyle.solid" />
           <GraphEnvironment showGrid="0"  showAxes="tnlTNL"  showGates="1"  showFreqOnPlots="1"  showGateNameOnPlots="1"  showMedians="0"  showUncomped="0"  addEventParam="0"  lastYAxisName="SSC-H" >
             <TextTraits font="SansSerif"  size="11"  name="Labels"  style="plain"  color="#000000"  background="#00ffffff"  just="left" />
             <TextTraits font="SansSerif"  size="11"  name="LayoutGates"  style="plain"  color="#000000"  background="#00ffffff"  just="left" />
             <TextTraits font="SansSerif"  size="9"  name="Numbers"  style="plain"  color="#000000"  background="#00ffffff"  just="left" />
             <TextTraits font="SansSerif"  size="9"  name="Legend"  style="plain"  color="#000000"  background="#00ffffff"  just="left" />
             <WindowPosition x="700"  y="148"  width="392"  height="584"  displayed="0"  panelState="---" />
           </GraphEnvironment>
         </Graph>
         <Subpopulations>
           <Population name=" "  annotation=""  owningGroup="All Samples"  expanded="1"  sortPriority="10"  count="6347" >
             <Graph smoothing="13"  backColor="#ffffff"  foreColor="#000000"  heatMapStatParameter="FL1-H"  type="Histogram"  fast="1" >
               <Axis dimension="x"  name="FL1-H"  label=""  auto="auto" />
               <Axis dimension="y"  name=""  label=""  auto="auto" />
               <GraphSettings level="5%"  smoothingHighResolution="1"  contourHighResolution="1"  histogramSmoothingCount="0"  graphResolution="256"  showOutliers="0"  drawLargeDots="0"  dotsToDraw="8000"  tint="le.chartfill.tinted.40"  lineWeight="le.lineweight.normal"  lineStyle="le.linestyle.solid" />
               <GraphEnvironment showGrid="0"  showAxes="tnlTNL"  showGates="1"  showFreqOnPlots="1"  showGateNameOnPlots="1"  showMedians="0"  showUncomped="0"  addEventParam="0"  lastYAxisName="" >
                 <TextTraits font="SansSerif"  size="11"  name="Labels"  style="plain"  color="#000000"  background="#00ffffff"  just="left" />
                 <TextTraits font="SansSerif"  size="11"  name="LayoutGates"  style="plain"  color="#000000"  background="#00ffffff"  just="left" />
                 <TextTraits font="SansSerif"  size="9"  name="Numbers"  style="plain"  color="#000000"  background="#00ffffff"  just="left" />
                 <TextTraits font="SansSerif"  size="9"  name="Legend"  style="plain"  color="#000000"  background="#00ffffff"  just="left" />
                 <WindowPosition x="440"  y="163"  width="392"  height="584"  displayed="1"  panelState="---" />
               </GraphEnvironment>
             </Graph>
             <Gate gating:id="ID548222391" >
               <gating:RectangleGate eventsInside="1"  annoOffsetX="0"  annoOffsetY="0"  tint="#000000"  isTinted="0"  lineWeight="Normal"  userDefined="1" >
                 <gating:dimension gating:min="3.2081155328236366"  gating:max="459.7269885308718"  yRatio="0.44651162790697674" >
                   <data-type:fcs-dimension data-type:name="FL1-H" />
                 </gating:dimension>
               </gating:RectangleGate>
             </Gate>
           </Population>
         </Subpopulations>
       </SampleNode>
     </Sample>
     <Sample>
       <DataSet uri="file:/F:/流式/20220601%20R-M/Data.016"  sampleID="6" />
       <Transformations>
         <transforms:linear transforms:minRange="0"  transforms:maxRange="1024"  gain="1" >
           <data-type:parameter data-type:name="FSC-H" />
         </transforms:linear>
         <transforms:linear transforms:minRange="0"  transforms:maxRange="1024"  gain="1" >
           <data-type:parameter data-type:name="SSC-H" />
         </transforms:linear>
         <transforms:log transforms:offset="1"  transforms:decades="4.5" >
           <data-type:parameter data-type:name="FL1-H" />
         </transforms:log>
         <transforms:log transforms:offset="1"  transforms:decades="4" >
           <data-type:parameter data-type:name="FL2-H" />
         </transforms:log>
         <transforms:log transforms:offset="1"  transforms:decades="4" >
           <data-type:parameter data-type:name="FL3-H" />
         </transforms:log>
         <transforms:linear transforms:minRange="0"  transforms:maxRange="1024"  gain="1" >
           <data-type:parameter data-type:name="FL1-A" />
         </transforms:linear>
         <transforms:log transforms:offset="1"  transforms:decades="4" >
           <data-type:parameter data-type:name="FL4-H" />
         </transforms:log>
       </Transformations>
       <Keywords>
         <Keyword name="FJ_FCS_VERSION"  value="2" />
         <Keyword name="$BYTEORD"  value="4,3,2,1" />
         <Keyword name="$DATATYPE"  value="I" />
         <Keyword name="$NEXTDATA"  value="0" />
         <Keyword name="$SYS"  value="Macintosh System Software 10.5.8" />
         <Keyword name="CREATOR"  value="CellQuest Pro  6.0" />
         <Keyword name="LOGIN NAME"  value="Administrator" />
         <Keyword name="WORKSTATION"  value="(Unavailable)" />
         <Keyword name="$TOT"  value="10000" />
         <Keyword name="$MODE"  value="L" />
         <Keyword name="$PAR"  value="7" />
         <Keyword name="$P1N"  value="FSC-H" />
         <Keyword name="$P1R"  value="1024" />
         <Keyword name="$P1B"  value="16" />
         <Keyword name="$P1E"  value="0,0" />
         <Keyword name="$P2N"  value="SSC-H" />
         <Keyword name="$P2R"  value="1024" />
         <Keyword name="$P2B"  value="16" />
         <Keyword name="$P2E"  value="0,0" />
         <Keyword name="$P3N"  value="FL1-H" />
         <Keyword name="$P3R"  value="1024" />
         <Keyword name="$P3B"  value="16" />
         <Keyword name="$P3E"  value="4,0" />
         <Keyword name="$P4N"  value="FL2-H" />
         <Keyword name="$P4R"  value="1024" />
         <Keyword name="$P4B"  value="16" />
         <Keyword name="$P4E"  value="4,0" />
         <Keyword name="$P5N"  value="FL3-H" />
         <Keyword name="$P5R"  value="1024" />
         <Keyword name="$P5B"  value="16" />
         <Keyword name="$P5E"  value="4,0" />
         <Keyword name="$P6N"  value="FL1-A" />
         <Keyword name="$P6R"  value="1024" />
         <Keyword name="$P6B"  value="16" />
         <Keyword name="$P6E"  value="0,0" />
         <Keyword name="$P7N"  value="FL4-H" />
         <Keyword name="$P7R"  value="1024" />
         <Keyword name="$P7B"  value="16" />
         <Keyword name="$P7E"  value="4,0" />
         <Keyword name="PANEL NAME"  value="Untitled Acquisition Tube List" />
         <Keyword name="TUBE NAME"  value="Untitled" />
         <Keyword name="START BATCH"  value="TRUE" />
         <Keyword name="END BATCH"  value="TRUE" />
         <Keyword name="$OP"  value="Administrator" />
         <Keyword name="$CYT"  value="FACSCalibur" />
         <Keyword name="CYTNUM"  value="E97501505" />
         <Keyword name="$BTIM"  value="18:31:44" />
         <Keyword name="$ETIM"  value="18:31:51" />
         <Keyword name="BD$AcqLibVersion"  value="6.0" />
         <Keyword name="BD$NPAR"  value="7" />
         <Keyword name="BD$P1N"  value="FSC-H" />
         <Keyword name="BD$P2N"  value="SSC-H" />
         <Keyword name="BD$P3N"  value="FL1-H" />
         <Keyword name="BD$P4N"  value="FL2-H" />
         <Keyword name="BD$P5N"  value="FL3-H" />
         <Keyword name="BD$P6N"  value="FL1-A" />
         <Keyword name="BD$P7N"  value="FL4-H" />
         <Keyword name="BD$WORD0"  value="255" />
         <Keyword name="BD$WORD1"  value="307" />
         <Keyword name="BD$WORD2"  value="344" />
         <Keyword name="BD$WORD3"  value="594" />
         <Keyword name="BD$WORD4"  value="606" />
         <Keyword name="BD$WORD5"  value="396" />
         <Keyword name="BD$WORD6"  value="396" />
         <Keyword name="BD$WORD7"  value="396" />
         <Keyword name="BD$WORD8"  value="396" />
         <Keyword name="BD$WORD9"  value="396" />
         <Keyword name="BD$WORD10"  value="300" />
         <Keyword name="BD$WORD11"  value="273" />
         <Keyword name="BD$WORD12"  value="482" />
         <Keyword name="BD$WORD13"  value="4" />
         <Keyword name="BD$WORD14"  value="316" />
         <Keyword name="BD$WORD15"  value="353" />
         <Keyword name="BD$WORD16"  value="619" />
         <Keyword name="BD$WORD17"  value="624" />
         <Keyword name="BD$WORD18"  value="475" />
         <Keyword name="BD$WORD19"  value="100" />
         <Keyword name="BD$WORD20"  value="100" />
         <Keyword name="BD$WORD21"  value="100" />
         <Keyword name="BD$WORD22"  value="100" />
         <Keyword name="BD$WORD23"  value="1" />
         <Keyword name="BD$WORD24"  value="1" />
         <Keyword name="BD$WORD25"  value="0" />
         <Keyword name="BD$WORD26"  value="0" />
         <Keyword name="BD$WORD27"  value="0" />
         <Keyword name="BD$WORD28"  value="136" />
         <Keyword name="BD$WORD29"  value="52" />
         <Keyword name="BD$WORD30"  value="52" />
         <Keyword name="BD$WORD31"  value="52" />
         <Keyword name="BD$WORD32"  value="52" />
         <Keyword name="BD$WORD33"  value="52" />
         <Keyword name="BD$WORD34"  value="27" />
         <Keyword name="BD$WORD35"  value="190" />
         <Keyword name="BD$WORD36"  value="0" />
         <Keyword name="BD$WORD37"  value="128" />
         <Keyword name="BD$WORD38"  value="280" />
         <Keyword name="BD$WORD39"  value="3" />
         <Keyword name="BD$WORD40"  value="2" />
         <Keyword name="BD$WORD41"  value="100" />
         <Keyword name="BD$WORD42"  value="100" />
         <Keyword name="BD$WORD43"  value="0" />
         <Keyword name="BD$WORD44"  value="1023" />
         <Keyword name="BD$WORD45"  value="1023" />
         <Keyword name="BD$WORD46"  value="1023" />
         <Keyword name="BD$WORD47"  value="53" />
         <Keyword name="BD$WORD48"  value="675" />
         <Keyword name="BD$WORD49"  value="6" />
         <Keyword name="BD$WORD50"  value="281" />
         <Keyword name="BD$WORD51"  value="52" />
         <Keyword name="BD$WORD52"  value="771" />
         <Keyword name="BD$WORD53"  value="1008" />
         <Keyword name="BD$WORD54"  value="515" />
         <Keyword name="BD$WORD55"  value="800" />
         <Keyword name="BD$WORD56"  value="1023" />
         <Keyword name="BD$WORD57"  value="783" />
         <Keyword name="BD$WORD58"  value="515" />
         <Keyword name="BD$WORD59"  value="1008" />
         <Keyword name="BD$WORD60"  value="259" />
         <Keyword name="BD$WORD61"  value="800" />
         <Keyword name="BD$WORD62"  value="1023" />
         <Keyword name="BD$WORD63"  value="783" />
         <Keyword name="BD$LASERMODE"  value="1" />
         <Keyword name="CalibFile"  value="FALSE" />
         <Keyword name="P7THRESVOL"  value="52" />
         <Keyword name="$FIL"  value="Data.016" />
         <Keyword name="FILE GUID"  value="29D9ACD1-6A8F-493D-A7F5-DE158FDA1105" />
         <Keyword name="$DATE"  value="01-Jun-22" />
         <Keyword name="$P1S"  value="" />
         <Keyword name="$P2S"  value="" />
         <Keyword name="$P3S"  value="" />
         <Keyword name="$P4S"  value="" />
         <Keyword name="$P5S"  value="" />
         <Keyword name="$P6S"  value="" />
         <Keyword name="$P7S"  value="" />
       </Keywords>
       <SampleNode name="Data.016"  annotation=""  owningGroup=""  expanded="1"  sortPriority="10"  count="10000"  sampleID="6" >
         <Graph smoothing="13"  backColor="#ffffff"  foreColor="#000000"  heatMapStatParameter="FL1-H"  type="Histogram"  fast="1" >
           <Axis dimension="x"  name="FL1-H"  label=""  auto="auto" />
           <Axis dimension="y"  name=""  label=""  auto="auto" />
           <GraphSettings level="5%"  smoothingHighResolution="1"  contourHighResolution="1"  histogramSmoothingCount="0"  graphResolution="256"  showOutliers="0"  drawLargeDots="0"  dotsToDraw="8000"  tint="le.chartfill.tinted.40"  lineWeight="le.lineweight.normal"  lineStyle="le.linestyle.solid" />
           <GraphEnvironment showGrid="0"  showAxes="tnlTNL"  showGates="1"  showFreqOnPlots="1"  showGateNameOnPlots="1"  showMedians="0"  showUncomped="0"  addEventParam="0"  lastYAxisName="SSC-H" >
             <TextTraits font="SansSerif"  size="11"  name="Labels"  style="plain"  color="#000000"  background="#00ffffff"  just="left" />
             <TextTraits font="SansSerif"  size="11"  name="LayoutGates"  style="plain"  color="#000000"  background="#00ffffff"  just="left" />
             <TextTraits font="SansSerif"  size="9"  name="Numbers"  style="plain"  color="#000000"  background="#00ffffff"  just="left" />
             <TextTraits font="SansSerif"  size="9"  name="Legend"  style="plain"  color="#000000"  background="#00ffffff"  just="left" />
             <WindowPosition x="700"  y="148"  width="392"  height="584"  displayed="0"  panelState="---" />
           </GraphEnvironment>
         </Graph>
         <Subpopulations>
           <Population name=" "  annotation=""  owningGroup="All Samples"  expanded="1"  sortPriority="10"  count="863" >
             <Graph smoothing="13"  backColor="#ffffff"  foreColor="#000000"  heatMapStatParameter="FL1-H"  type="Histogram"  fast="1" >
               <Axis dimension="x"  name="FL1-H"  label=""  auto="auto" />
               <Axis dimension="y"  name=""  label=""  auto="auto" />
               <GraphSettings level="5%"  smoothingHighResolution="1"  contourHighResolution="1"  histogramSmoothingCount="0"  graphResolution="256"  showOutliers="0"  drawLargeDots="0"  dotsToDraw="8000"  tint="le.chartfill.tinted.40"  lineWeight="le.lineweight.normal"  lineStyle="le.linestyle.solid" />
               <GraphEnvironment showGrid="0"  showAxes="tnlTNL"  showGates="1"  showFreqOnPlots="1"  showGateNameOnPlots="1"  showMedians="0"  showUncomped="0"  addEventParam="0"  lastYAxisName="" >
                 <TextTraits font="SansSerif"  size="11"  name="Labels"  style="plain"  color="#000000"  background="#00ffffff"  just="left" />
                 <TextTraits font="SansSerif"  size="11"  name="LayoutGates"  style="plain"  color="#000000"  background="#00ffffff"  just="left" />
                 <TextTraits font="SansSerif"  size="9"  name="Numbers"  style="plain"  color="#000000"  background="#00ffffff"  just="left" />
                 <TextTraits font="SansSerif"  size="9"  name="Legend"  style="plain"  color="#000000"  background="#00ffffff"  just="left" />
                 <WindowPosition x="440"  y="163"  width="392"  height="584"  displayed="1"  panelState="---" />
               </GraphEnvironment>
             </Graph>
             <Gate gating:id="ID437138204" >
               <gating:RectangleGate eventsInside="1"  annoOffsetX="0"  annoOffsetY="0"  tint="#000000"  isTinted="0"  lineWeight="Normal"  userDefined="1" >
                 <gating:dimension gating:min="3.2081155328236366"  gating:max="459.7269885308718"  yRatio="0.44651162790697674" >
                   <data-type:fcs-dimension data-type:name="FL1-H" />
                 </gating:dimension>
               </gating:RectangleGate>
             </Gate>
           </Population>
         </Subpopulations>
       </SampleNode>
     </Sample>
   </SampleList>
   <TableEditor title="FlowJo Tables: 21-Jun-2022"  current="Table" >
     <Table name="Table"  outputFile="file:/C:/Users/SJ/Documents/Table"  color="#00ffffff"  isBatch="0"  quickclose="0"  destination="toDisplay"  outputFormat="fj.document.type.table" >
       <PrintLayout flipPattern0="0"  rows="1"  columns="1"  padding="36"  header=""  footer=""  headerActive="0"  footerActive="0"  scalingMode="fj.print.scale.none"  scaling="1"  orientation="1"  width="595.2744"  height="841.8888"  imageableX="72"  imageableY="72"  imageableWidth="451.2744"  imageableHeight="697.8888" />
       <PageSection sectionName="header" >&lt;table width=&quot;100%&quot;&gt;&lt;tr&gt;&lt;td align=&quot;left&quot; valign=&quot;top&quot;&gt;&amp;NBSP&amp;NBSP&amp;NBSP&amp;NBSP&lt;IMG SRC=&quot;file:/E:/FlowJo%2010.6.2/images/fj_icon.png&quot;&gt;&lt;/IMG&gt;&lt;br/&gt;FlowJo, LLC&lt;/td&gt;&lt;td align=&quot;right&quot; valign=&quot;top&quot;&gt;Page &lt;PageNumber/&gt;&lt;/td&gt;&lt;/tr&gt;&lt;/table&gt;</PageSection>
       <PageSection sectionName="footer" >&lt;table width=&quot;100%&quot;&gt;&lt;tr&gt;&lt;td align=&quot;left&quot;  valign=&quot;bottom&quot;&gt;&lt;LongDate/&gt;&lt;/td&gt;&lt;td align=&quot;right&quot; valign=&quot;bottom&quot;&gt;&lt;Version/&gt;&lt;/td&gt;&lt;/tr&gt;&lt;/table&gt;</PageSection>
       <Iteration iterationType="SAMPLE"  iterationValue=""  iterationKeyword=""  discriminator=""  panelSize="1"  groupName="workspaceSelection" />
     </Table>
   </TableEditor>
   <LayoutEditor title=""  current="Layout"  showGrid="0"  showPageBreaks="0"  showGuides="0"  showDebugOutput="0" >
     <Layout name="Layout"  outputFile="file:/C:/Users/SJ/Documents/Layout"  color="#00ffffff"  isBatch="0"  showGrid="0"  showRulers="1"  showDebugOutput="0"  showGuides="0"  showPageBreaks="1"  scale="1" >
       <PrintLayout flipPattern0="0"  rows="1"  columns="1"  padding="36"  header=""  footer=""  headerActive="0"  footerActive="0"  scalingMode="fj.print.scale.none"  scaling="1"  orientation="1"  width="595.2744"  height="841.8888"  imageableX="72"  imageableY="72"  imageableWidth="451.2744"  imageableHeight="697.8888" />
       <PageSection sectionName="header" >&lt;table width=&quot;100%&quot;&gt;&lt;tr&gt;&lt;td align=&quot;left&quot; valign=&quot;top&quot;&gt;&amp;NBSP&amp;NBSP&amp;NBSP&amp;NBSP&lt;IMG SRC=&quot;file:/E:/FlowJo%2010.6.2/images/fj_icon.png&quot;&gt;&lt;/IMG&gt;&lt;br/&gt;FlowJo, LLC&lt;/td&gt;&lt;td align=&quot;right&quot; valign=&quot;top&quot;&gt;Page &lt;PageNumber/&gt;&lt;/td&gt;&lt;/tr&gt;&lt;/table&gt;</PageSection>
       <PageSection sectionName="footer" >&lt;table width=&quot;100%&quot;&gt;&lt;tr&gt;&lt;td align=&quot;left&quot;  valign=&quot;bottom&quot;&gt;&lt;LongDate/&gt;&lt;/td&gt;&lt;td align=&quot;right&quot; valign=&quot;bottom&quot;&gt;&lt;Version/&gt;&lt;/td&gt;&lt;/tr&gt;&lt;/table&gt;</PageSection>
       <Iteration iterationType="OFF"  iterationValue="4"  iterationKeyword=""  discriminator=""  panelSize="1"  groupName="All Samples" />
       <BatchSettings useCurrentGroup="1"  length="3"  name=""  order="ACROSS"  direction="COLUMNS"  append="0"  destination="toLayout"  separatePages="0"  launchApp="1"  header="0"  footer="0"  commandLineBatch="0" />
       <FigList>
         <ChartData x="72"  y="72"  width="0"  height="0"  lineWeight="Hairline"  fill="#ffffff"  stroke="#000000"  lineStyle="Solid"  gradientColor="#808080"  gradientStyle="le.gradientstyle.none"  enabled="1"  xScale="1"  yScale="1"  aspectRatioLock="0"  alpha="1"  figID="com.treestar.flowjo.charting.FigChartBox@7de9db0f#1655806338628"  rotation="0"  lock="0"  sizeLock="0"  contentLock="0"  wantsDrops="0"  dependents="1"  showSampleName="1"  showFullPath="1"  showFreq="0"  showCount="1"  showPopulationName="1"  showGraphTitle="0"  showMedians="0"  useShortName="1"  showKeyword="0"  keyword=""  showStatistic="0"  statistic=""  offsetHistograms="1"  offsetX="0"  offsetY="50"  flipH="0"  flipV="0"  showAdjunctHistograms="0"  scaleH="1"  scaleV="1"  panelIndex="-1"  z="0" >
           <Graph smoothing="13"  backColor="#ffffff"  foreColor="#000000"  heatMapStatParameter="FL1-H"  type="Histogram"  fast="1" >
             <Axis dimension="x"  name="FL1-H"  label=""  auto="auto" />
             <Axis dimension="y"  name=""  label=""  auto="auto" />
             <GraphSettings level="5%"  smoothingHighResolution="1"  contourHighResolution="1"  histogramSmoothingCount="0"  graphResolution="256"  showOutliers="0"  drawLargeDots="0"  dotsToDraw="8000"  tint="le.chartfill.tinted.40"  lineWeight="le.lineweight.normal"  lineStyle="le.linestyle.solid" />
             <GraphEnvironment showGrid="0"  showAxes="tnlTNL"  showGates="1"  showFreqOnPlots="1"  showGateNameOnPlots="1"  showMedians="0"  showUncomped="0"  addEventParam="0"  lastYAxisName="" >
               <TextTraits font="SansSerif"  size="11"  name="Labels"  style="plain"  color="#000000"  background="#00ffffff"  just="left" />
               <TextTraits font="SansSerif"  size="11"  name="LayoutGates"  style="plain"  color="#000000"  background="#00ffffff"  just="left" />
               <TextTraits font="SansSerif"  size="9"  name="Numbers"  style="plain"  color="#000000"  background="#00ffffff"  just="left" />
               <TextTraits font="SansSerif"  size="9"  name="Legend"  style="plain"  color="#000000"  background="#00ffffff"  just="left" />
               <WindowPosition x="440"  y="163"  width="392"  height="584"  displayed="1"  panelState="---" />
             </GraphEnvironment>
           </Graph>
           <Annotation lineWeight="NoLine"  fill="#ffffff"  stroke="#808080"  lineStyle="Solid"  gradientColor="#808080"  gradientStyle="le.gradientstyle.none"  enabled="1"  xScale="1"  yScale="1"  aspectRatioLock="0"  alpha="1"  figID="com.treestar.flowjo.charting.FigChartAnnotation@2bfbf5bc#1655806338628"  rotation="0"  lock="0"  sizeLock="0"  contentLock="0"  wantsDrops="0"  autoFitContents="0"  autoMinimumSize="1"  padding="5,5,5,5" >
             <Content>&amp;lt;font face=&amp;quot;SansSerif&amp;quot; color=&amp;quot;#000000&amp;quot; style=&amp;quot;font-size:11pt;&amp;quot;&amp;gt;&amp;#xA;&amp;lt;/font&amp;gt;&amp;#xA;    &amp;lt;p style=&amp;quot;margin-top:0; text-align:left;&amp;quot;&amp;gt;&amp;#xA;      &amp;lt;font face=&amp;quot;SansSerif&amp;quot; color=&amp;quot;#000000&amp;quot; style=&amp;quot;font-size:11pt;&amp;quot;&amp;gt;&amp;lt;input type=&amp;quot;fjml&amp;quot; value=&amp;quot;%3CAnno+name%3D%22fj.anno.samplename%22+%2F%3E&amp;quot; style=&amp;quot;font-family:SansSerif; color:#000000; font-weight:normal; font-style:;&amp;quot;&amp;gt;&amp;#xA;      &amp;#xA;&amp;lt;/font&amp;gt;    &amp;lt;/p&amp;gt;&amp;#xA;    &amp;lt;p style=&amp;quot;margin-top:0; text-align:left;&amp;quot;&amp;gt;&amp;#xA;      &amp;lt;font face=&amp;quot;SansSerif&amp;quot; color=&amp;quot;#000000&amp;quot; style=&amp;quot;font-size:11pt;&amp;quot;&amp;gt;&amp;lt;input type=&amp;quot;fjml&amp;quot; value=&amp;quot;%3CAnno+name%3D%22fj.anno.popname%22+%2F%3E&amp;quot; style=&amp;quot;font-family:SansSerif; color:#000000; font-weight:normal; font-style:;&amp;quot;&amp;gt;&amp;#xA;      &amp;#xA;&amp;lt;/font&amp;gt;    &amp;lt;/p&amp;gt;&amp;#xA;    &amp;lt;p style=&amp;quot;margin-top:0; text-align:left;&amp;quot;&amp;gt;&amp;#xA;      &amp;lt;font face=&amp;quot;SansSerif&amp;quot; color=&amp;quot;#000000&amp;quot; style=&amp;quot;font-size:11pt;&amp;quot;&amp;gt;&amp;lt;input type=&amp;quot;fjml&amp;quot; value=&amp;quot;%3CStatistic+name%3D%22Count%22++id%3D%22%22++ancestor%3D%22%22+%2F%3E&amp;quot; style=&amp;quot;font-family:SansSerif; color:#000000; font-weight:normal; font-style:;&amp;quot;&amp;gt;&amp;#xA;&amp;lt;/font&amp;gt;    &amp;lt;/p&amp;gt;&amp;#xA;</Content>
             <WindowPosition x="0"  y="340"  width="60"  height="64"  displayed="0"  panelState="" />
           </Annotation>
           <Legend lineWeight="Hairline"  fill="#ffffff"  stroke="#000000"  lineStyle="Solid"  gradientColor="#808080"  gradientStyle="le.gradientstyle.none"  enabled="1"  xScale="1"  yScale="1"  aspectRatioLock="0"  alpha="1"  figID="com.treestar.flowjo.charting.legend.FigLegend@78a0fcb2#1655806338628"  rotation="0"  lock="0"  sizeLock="0"  contentLock="0"  wantsDrops="0"  rows="5"  columns="4"  drawGrid="1"  autoFitContents="0"  showHeader="1" >
             <RowSizes>
               <Size index="0"  value="16" />
               <Size index="1"  value="17" />
               <Size index="2"  value="16" />
               <Size index="3"  value="16" />
               <Size index="4"  value="16" />
             </RowSizes>
             <ColSizes>
               <Size index="0"  value="15" />
               <Size index="1"  value="68" />
               <Size index="2"  value="66" />
               <Size index="3"  value="34" />
             </ColSizes>
             <WindowPosition x="160"  y="297"  width="183"  height="81"  displayed="1"  panelState="" />
             <Columns>
               <Anno name="fj.anno.samplename" />
               <Anno name="fj.anno.popname" />
               <Statistic name="Count"  id=""  ancestor="" />
             </Columns>
           </Legend>
           <Ancestry lineWeight="Hairline"  fill="#ffffff"  stroke="#000000"  lineStyle="Solid"  gradientColor="#808080"  gradientStyle="le.gradientstyle.none"  enabled="1"  xScale="1"  yScale="1"  aspectRatioLock="0"  alpha="1"  figID="com.treestar.flowjo.charting.FigChartRow@695222e6#1655806338628"  rotation="0"  lock="0"  sizeLock="0"  contentLock="0"  wantsDrops="0"  backgating="0"  horizontal="0"  backgatingLargeDots="0"  backgatingContours="0" >
             <WindowPosition x="0"  y="0"  width="0"  height="1"  displayed="0"  panelState="" />
           </Ancestry>
           <Multigraph lineWeight="NoLine"  fill="#00ffffff"  stroke="#000000"  lineStyle="Solid"  gradientColor="#808080"  gradientStyle="le.gradientstyle.none"  enabled="1"  xScale="1"  yScale="1"  aspectRatioLock="1"  alpha="1"  figID="com.treestar.flowjo.charting.FigChartGrid@40532b40#1655806338628"  rotation="0"  lock="0"  sizeLock="0"  contentLock="0"  wantsDrops="0"  annoOffsetX="0"  annoOffsetY="0"  type="NONE"  displayType="DotPlot"  rows="0"  columns="0" >
             <WindowPosition x="0"  y="0"  width="0"  height="1"  displayed="0"  panelState="" />
             <Parameters/>
           </Multigraph>
           <PopModelList>
             <DataLayer path=""  panelValue="1"  discriminatorValue=""  sampleGMID="0"  sampleID="4" >
               <LegendSpec color="#66ff33"  text=""  chartFill="le.chartfill.tinted.40"  lineWeight="Normal"  lineStyle="Solid"  control="0" />
             </DataLayer>
             <DataLayer path=""  panelValue="1"  discriminatorValue=""  sampleGMID="5"  sampleID="3" >
               <LegendSpec color="#ff9933"  text=""  chartFill="le.chartfill.tinted.40"  lineWeight="Normal"  lineStyle="Solid"  control="0" />
             </DataLayer>
             <DataLayer path=""  panelValue="1"  discriminatorValue=""  sampleGMID="2"  sampleID="6" >
               <LegendSpec color="#00ccff"  text=""  chartFill="le.chartfill.tinted.40"  lineWeight="Normal"  lineStyle="Solid"  control="0" />
             </DataLayer>
             <DataLayer path=""  panelValue="1"  discriminatorValue=""  sampleGMID="3"  sampleID="1" >
               <LegendSpec color="#ff3333"  text=""  chartFill="le.chartfill.tinted.40"  lineWeight="Normal"  lineStyle="Solid"  control="0" />
             </DataLayer>
           </PopModelList>
           <WindowPosition x="72"  y="72"  width="256"  height="256"  displayed="1"  panelState="" />
         </ChartData>
         <FigColorLegend x="19"  y="366"  width="70"  height="12"  lineWeight="Hairline"  fill="#ffffff"  stroke="#000000"  lineStyle="Solid"  gradientColor="#808080"  gradientStyle="le.gradientstyle.none"  enabled="1"  xScale="1"  yScale="1"  aspectRatioLock="0"  alpha="1"  figID="com.treestar.layout.presentation.FigHeatmapStatAxis@aeb3c65#1655806338628"  rotation="0"  lock="0"  sizeLock="0"  contentLock="0"  wantsDrops="0"  colorMapName="Default (blue,green,yellow,red)"  z="5" />
       </FigList>
     </Layout>
     <WindowPosition x="0"  y="0"  width="900"  height="600" />
   </LayoutEditor>
   <Scripts>
     <Script lang="text/javascript"  name="New Script 		 " />
   </Scripts>
   <Exports/>
   <SOPS/>
   <experiment/>
   <weights/>
 </Workspace>
